# Supplementary material for: Crystal structure of (2E)-3-(3-eth­oxy-4-hy­droxy­phen­yl)-1-(4-hy­droxy­phen­yl)prop-2-en-1-one
Source: Acta Crystallogr Sect E Struct Rep Online. 2014 Oct 29;70(Pt 11):o1202–3. doi: 10.1107/S1600536814023368 (PMC4257333; doi:10.1107/S1600536814023368)
Supplement: Supplementary file 1 [file e-70-o1202-sup1.cif]

##############################################################################
#                                                                            #
# This CIF contains the data in a paper accepted for publication in          #
# Acta Crystallographica Section E. It conforms to the requirements of       #
# Notes for Authors for Acta Crystallographica Section E, and has been       #
# peer reviewed under the auspices of the IUCr Commission on Journals.       #
#                                                                            #
# Full details of the Crystallographic Information File format               #
# are given in the paper "The Crystallographic Information File (CIF):       #
# a New Standard Archive File for Crystallography" by S. R. Hall, F. H.      #
# Allen and I. D. Brown [Acta Cryst. (1991), A47, 655-685].                  #
#                                                                            #
# The current version of the core CIF dictionary is obtainable from          #
# ftp://ftp.iucr.org/pub/cif_core.dic.                                       #
#                                                                            #
# Software is freely available for graphical display of the structure(s)     #
# in this CIF. For information consult the CIF software page                 #
# http://www.iucr.org/resources/cif/software.                                #
#                                                                            #
# This file may be used for bona fide research purposes within the           #
# scientific community so long as proper attribution is given to the journal # 
# article from which it was obtained.                                        #
#                                                                            #
##############################################################################
data_I
_audit_creation_method     SHELXL-97
_chemical_name_systematic
;
(2<i>E</i>)-3-(3-Ethoxy-4-hydroxyphenyl)-1-(4-hydroxyphenyl)prop-2-en-1-one
;
_chemical_name_common     ?
_chemical_formula_moiety     'C17 H16 O4'
_chemical_formula_sum     'C17 H16 O4'
_chemical_formula_iupac     'C17 H16 O4'
_chemical_formula_weight     284.30
_chemical_melting_point     ?
_symmetry_cell_setting     orthorhombic
_symmetry_space_group_name_H-M     'P b c a'
_symmetry_space_group_name_Hall     '-P 2ac 2ab'
loop_
    _symmetry_equiv_pos_as_xyz
    'x, y, z'
    '-x+1/2, -y, z+1/2'
    '-x, y+1/2, -z+1/2'
    'x+1/2, -y+1/2, -z'
    '-x, -y, -z'
    'x-1/2, y, -z-1/2'
    'x, -y-1/2, z-1/2'
    '-x-1/2, y-1/2, z'
_cell_length_a     16.3670(4)
_cell_length_b     10.5512(3)
_cell_length_c     16.6153(4)
_cell_angle_alpha     90.00
_cell_angle_beta     90.00
_cell_angle_gamma     90.00
_cell_volume     2869.32(13)
_cell_formula_units_Z     8
_cell_measurement_reflns_used     3592
_cell_measurement_theta_min     2.45
_cell_measurement_theta_max     28.39
_cell_measurement_temperature     293(2)
_exptl_crystal_description     block
_exptl_crystal_colour     colourless
_exptl_crystal_size_max     0.22
_exptl_crystal_size_mid     0.21
_exptl_crystal_size_min     0.19
_exptl_crystal_density_diffrn     1.316
_exptl_crystal_density_meas     ?
_exptl_crystal_density_method     'not measured'
_exptl_crystal_F_000     1200
_exptl_absorpt_coefficient_mu     0.094
_exptl_absorpt_correction_type     multi-scan
_exptl_absorpt_process_details
;
(SADABS; Bruker, 2004)
;
_exptl_absorpt_correction_T_min     0.970
_exptl_absorpt_correction_T_max     0.985
_exptl_special_details
;
;
_diffrn_ambient_temperature     293(2)
_diffrn_radiation_type     MoK\a
_diffrn_radiation_wavelength     0.71073
_diffrn_radiation_source     'fine-focus sealed tube'
_diffrn_radiation_monochromator     graphite
_diffrn_measurement_device_type     'Bruker Kappa APEXII CCD'
_diffrn_measurement_method     '\w and \f scan'
_diffrn_detector_area_resol_mean     ?
_diffrn_reflns_number     14416
_diffrn_reflns_av_R_equivalents     0.0284
_diffrn_reflns_av_sigmaI/netI     0.0232
_diffrn_reflns_theta_min     2.45
_diffrn_reflns_theta_max     28.39
_diffrn_reflns_theta_full     28.39
_diffrn_measured_fraction_theta_max     0.982
_diffrn_measured_fraction_theta_full     0.982
_diffrn_reflns_limit_h_min     -21
_diffrn_reflns_limit_h_max     21
_diffrn_reflns_limit_k_min     -11
_diffrn_reflns_limit_k_max     14
_diffrn_reflns_limit_l_min     -21
_diffrn_reflns_limit_l_max     22
_diffrn_standards_number     0
_diffrn_standards_interval_count     .
_diffrn_standards_interval_time     .
_diffrn_standards_decay_%     ?
_refine_special_details
;
 Refinement of F^2^ against ALL reflections.  The weighted R-factor wR and
 goodness of fit S are based on F^2^, conventional R-factors R are based
 on F, with F set to zero for negative F^2^. The threshold expression of
 F^2^ > 2sigma(F^2^) is used only for calculating R-factors(gt) etc. and is
 not relevant to the choice of reflections for refinement.  R-factors based
 on F^2^ are statistically about twice as large as those based on F, and R-
 factors based on ALL data will be even larger.
;
_reflns_number_total     3592
_reflns_number_gt     2619
_reflns_threshold_expression     I>2sigma(I)
_refine_ls_structure_factor_coef     Fsqd
_refine_ls_matrix_type     full
_refine_ls_R_factor_all     0.0756
_refine_ls_R_factor_gt     0.0575
_refine_ls_wR_factor_gt     0.1817
_refine_ls_wR_factor_ref     0.2145
_refine_ls_goodness_of_fit_ref     0.724
_refine_ls_restrained_S_all     0.724
_refine_ls_number_reflns     3592
_refine_ls_number_parameters     190
_refine_ls_number_restraints     0
_refine_ls_hydrogen_treatment     constr
_refine_ls_weighting_scheme     calc
_refine_ls_weighting_details
         'calc w=1/[\s^2^(Fo^2^)+(0.1890P)^2^+2.3286P] where P=(Fo^2^+2Fc^2^)/3'
_atom_sites_solution_hydrogens     geom
_atom_sites_solution_primary     direct
_atom_sites_solution_secondary     difmap
_refine_ls_shift/su_max     0.000
_refine_ls_shift/su_mean     0.000
_refine_diff_density_max     0.744
_refine_diff_density_min     -0.434
_refine_ls_extinction_method     none
_refine_ls_extinction_coef     ?
loop_
    _atom_type_symbol
    _atom_type_description
    _atom_type_scat_dispersion_real
    _atom_type_scat_dispersion_imag
    _atom_type_scat_source
    'C' 'C' 0.0033 0.0016
                         'International Tables Vol C Tables 4.2.6.8 and 6.1.1.4'
    'H' 'H' 0.0000 0.0000
                         'International Tables Vol C Tables 4.2.6.8 and 6.1.1.4'
    'O' 'O' 0.0106 0.0060
                         'International Tables Vol C Tables 4.2.6.8 and 6.1.1.4'
_computing_data_collection
;
APEX2 (Bruker, 2004)
;
_computing_cell_refinement
;
APEX2 and SAINT (Bruker, 2004)
;
_computing_data_reduction
;
SAINT and XPREP (Bruker, 2004)
;
_computing_structure_solution
;
SHELXS97 (Sheldrick, 2008)
;
_computing_structure_refinement
;
SHELXL97 (Sheldrick, 2008)
;
_computing_molecular_graphics
;
ORTEP-3 for Windows (Farrugia, 2012)
;
_computing_publication_material
;
SHELXL97 (Sheldrick, 2008)
;
loop_
    _atom_site_type_symbol
    _atom_site_label
    _atom_site_fract_x
    _atom_site_fract_y
    _atom_site_fract_z
    _atom_site_U_iso_or_equiv
    _atom_site_adp_type
    _atom_site_calc_flag
    _atom_site_refinement_flags
    _atom_site_occupancy
    _atom_site_symmetry_multiplicity
    _atom_site_disorder_assembly
    _atom_site_disorder_group
    C C8 0.4080(2) 1.4090(4) 0.5257(2) 0.0948(11) Uani d . 1 1 . .
    H H8A 0.4638 1.3812 0.5246 0.142 Uiso calc R 1 1 . .
    H H8B 0.4060 1.4969 0.5404 0.142 Uiso calc R 1 1 . .
    H H8C 0.3841 1.3980 0.4734 0.142 Uiso calc R 1 1 . .
    C C1 0.22651(13) 1.3374(2) 0.52630(13) 0.0481(5) Uani d . 1 1 . .
    C C2 0.14997(13) 1.39834(19) 0.52749(12) 0.0459(5) Uani d . 1 1 . .
    C C3 0.09113(13) 1.3644(2) 0.47328(13) 0.0519(5) Uani d . 1 1 . .
    H H3 0.0402 1.4036 0.4748 0.062 Uiso calc R 1 1 . .
    C C4 0.10695(12) 1.2720(2) 0.41605(12) 0.0464(5) Uani d . 1 1 . .
    H H4 0.0662 1.2491 0.3798 0.056 Uiso calc R 1 1 . .
    C C5 0.18244(11) 1.21328(18) 0.41214(11) 0.0405(4) Uani d . 1 1 . .
    C C6 0.24215(12) 1.2466(2) 0.46881(13) 0.0491(5) Uani d . 1 1 . .
    H H6 0.2929 1.2069 0.4676 0.059 Uiso calc R 1 1 . .
    C C7 0.19783(11) 1.11972(18) 0.34958(11) 0.0405(4) Uani d . 1 1 . .
    H H7 0.1538 1.0987 0.3169 0.049 Uiso calc R 1 1 . .
    C C9 0.26765(11) 1.0613(2) 0.33418(12) 0.0424(4) Uani d . 1 1 . .
    H H9 0.3122 1.0779 0.3673 0.051 Uiso calc R 1 1 . .
    C C10 0.27837(10) 0.97178(17) 0.26748(11) 0.0353(4) Uani d . 1 1 . .
    C C11 0.36197(10) 0.93496(16) 0.24468(10) 0.0331(4) Uani d . 1 1 . .
    C C12 0.37395(11) 0.83378(18) 0.19164(12) 0.0404(4) Uani d . 1 1 . .
    H H12 0.3289 0.7928 0.1695 0.048 Uiso calc R 1 1 . .
    C C13 0.45150(11) 0.79391(19) 0.17169(12) 0.0439(5) Uani d . 1 1 . .
    H H13 0.4586 0.7265 0.1363 0.053 Uiso calc R 1 1 . .
    C C14 0.51931(10) 0.85457(17) 0.20461(11) 0.0369(4) Uani d . 1 1 . .
    C C15 0.50858(11) 0.95616(18) 0.25631(12) 0.0388(4) Uani d . 1 1 . .
    H H15 0.5537 0.9978 0.2777 0.047 Uiso calc R 1 1 . .
    C C16 0.43087(11) 0.99521(17) 0.27588(11) 0.0383(4) Uani d . 1 1 . .
    H H16 0.4241 1.0634 0.3107 0.046 Uiso calc R 1 1 . .
    C C17 0.36220(17) 1.3339(3) 0.58491(17) 0.0685(7) Uani d . 1 1 . .
    H H17A 0.3649 1.2449 0.5706 0.082 Uiso calc R 1 1 . .
    H H17B 0.3866 1.3443 0.6377 0.082 Uiso calc R 1 1 . .
    O O1 0.13388(11) 1.48915(16) 0.58349(10) 0.0614(5) Uani d . 1 1 . .
    H H1 0.1742 1.4996 0.6120 0.092 Uiso calc R 1 1 . .
    O O2 0.27758(11) 1.3744(2) 0.58724(11) 0.0693(5) Uani d . 1 1 . .
    O O3 0.59416(8) 0.81036(15) 0.18410(10) 0.0521(4) Uani d . 1 1 . .
    H H3A 0.6294 0.8522 0.2071 0.078 Uiso calc R 1 1 . .
    O O4 0.21879(8) 0.92718(14) 0.23142(9) 0.0459(4) Uani d . 1 1 . .
loop_
    _atom_site_aniso_label
    _atom_site_aniso_U_11
    _atom_site_aniso_U_22
    _atom_site_aniso_U_33
    _atom_site_aniso_U_12
    _atom_site_aniso_U_13
    _atom_site_aniso_U_23
    C8 0.073(2) 0.102(3) 0.109(3) -0.0156(18) 0.0008(18) -0.020(2)
    C1 0.0428(10) 0.0523(11) 0.0490(11) 0.0000(8) 0.0078(8) -0.0092(8)
    C2 0.0484(11) 0.0444(9) 0.0447(10) 0.0038(8) 0.0164(8) 0.0003(8)
    C3 0.0447(11) 0.0565(12) 0.0546(12) 0.0179(9) 0.0094(9) 0.0036(9)
    C4 0.0383(10) 0.0543(11) 0.0468(11) 0.0080(8) 0.0016(8) 0.0021(9)
    C5 0.0352(9) 0.0435(9) 0.0430(10) 0.0025(7) 0.0056(7) 0.0001(7)
    C6 0.0351(9) 0.0587(12) 0.0536(12) 0.0053(8) 0.0009(8) -0.0135(9)
    C7 0.0327(8) 0.0458(9) 0.0429(10) 0.0003(7) -0.0004(7) -0.0022(7)
    C9 0.0291(8) 0.0559(11) 0.0423(10) 0.0000(7) -0.0010(7) -0.0087(8)
    C10 0.0264(8) 0.0425(9) 0.0370(9) -0.0010(6) 0.0000(6) 0.0016(7)
    C11 0.0265(8) 0.0395(8) 0.0334(8) -0.0017(6) -0.0007(6) -0.0007(6)
    C12 0.0300(8) 0.0465(10) 0.0447(10) -0.0037(7) -0.0052(7) -0.0093(7)
    C13 0.0347(9) 0.0460(9) 0.0510(11) 0.0021(7) -0.0030(7) -0.0160(8)
    C14 0.0266(8) 0.0411(8) 0.0428(9) 0.0009(6) 0.0008(6) 0.0003(7)
    C15 0.0262(8) 0.0459(9) 0.0444(10) -0.0062(7) -0.0030(7) -0.0063(7)
    C16 0.0302(9) 0.0414(9) 0.0433(10) -0.0036(7) 0.0007(7) -0.0081(7)
    C17 0.0640(16) 0.0714(16) 0.0699(16) 0.0077(12) -0.0186(12) -0.0210(13)
    O1 0.0625(10) 0.0616(9) 0.0600(10) 0.0136(8) 0.0132(8) -0.0155(7)
    O2 0.0556(10) 0.0857(12) 0.0666(11) 0.0044(9) -0.0012(8) -0.0341(10)
    O3 0.0292(7) 0.0553(8) 0.0719(10) 0.0039(6) 0.0018(6) -0.0147(7)
    O4 0.0266(6) 0.0603(9) 0.0508(8) -0.0045(6) -0.0024(5) -0.0078(6)
_geom_special_details
;
 All esds (except the esd in the dihedral angle between two l.s. planes)
 are estimated using the full covariance matrix.  The cell esds are taken
 into account individually in the estimation of esds in distances, angles
 and torsion angles; correlations between esds in cell parameters are only
 used when they are defined by crystal symmetry.  An approximate (isotropic)
 treatment of cell esds is used for estimating esds involving l.s. planes.
;
loop_
    _geom_bond_atom_site_label_1
    _geom_bond_atom_site_label_2
    _geom_bond_site_symmetry_2
    _geom_bond_distance
    _geom_bond_publ_flag
    C8 C17 . 1.469(5) ?
    C8 H8A . 0.9600 ?
    C8 H8B . 0.9600 ?
    C8 H8C . 0.9600 ?
    C1 O2 . 1.370(3) ?
    C1 C6 . 1.377(3) ?
    C1 C2 . 1.408(3) ?
    C2 O1 . 1.361(2) ?
    C2 C3 . 1.366(3) ?
    C3 C4 . 1.387(3) ?
    C3 H3 . 0.9300 ?
    C4 C5 . 1.384(3) ?
    C4 H4 . 0.9300 ?
    C5 C6 . 1.402(3) ?
    C5 C7 . 1.455(3) ?
    C6 H6 . 0.9300 ?
    C7 C9 . 1.323(3) ?
    C7 H7 . 0.9300 ?
    C9 C10 . 1.467(3) ?
    C9 H9 . 0.9300 ?
    C10 O4 . 1.237(2) ?
    C10 C11 . 1.472(2) ?
    C11 C16 . 1.394(2) ?
    C11 C12 . 1.398(2) ?
    C12 C13 . 1.378(3) ?
    C12 H12 . 0.9300 ?
    C13 C14 . 1.393(3) ?
    C13 H13 . 0.9300 ?
    C14 O3 . 1.354(2) ?
    C14 C15 . 1.385(3) ?
    C15 C16 . 1.376(3) ?
    C15 H15 . 0.9300 ?
    C16 H16 . 0.9300 ?
    C17 O2 . 1.450(3) ?
    C17 H17A . 0.9700 ?
    C17 H17B . 0.9700 ?
    O1 H1 . 0.8200 ?
    O3 H3A . 0.8200 ?
loop_
    _geom_angle_atom_site_label_1
    _geom_angle_atom_site_label_2
    _geom_angle_atom_site_label_3
    _geom_angle_site_symmetry_1
    _geom_angle_site_symmetry_3
    _geom_angle
    _geom_angle_publ_flag
    C17 C8 H8A . . 109.5 ?
    C17 C8 H8B . . 109.5 ?
    H8A C8 H8B . . 109.5 ?
    C17 C8 H8C . . 109.5 ?
    H8A C8 H8C . . 109.5 ?
    H8B C8 H8C . . 109.5 ?
    O2 C1 C6 . . 126.71(19) ?
    O2 C1 C2 . . 113.72(18) ?
    C6 C1 C2 . . 119.5(2) ?
    O1 C2 C3 . . 119.90(19) ?
    O1 C2 C1 . . 120.2(2) ?
    C3 C2 C1 . . 119.88(18) ?
    C2 C3 C4 . . 120.31(19) ?
    C2 C3 H3 . . 119.8 ?
    C4 C3 H3 . . 119.8 ?
    C5 C4 C3 . . 120.91(19) ?
    C5 C4 H4 . . 119.5 ?
    C3 C4 H4 . . 119.5 ?
    C4 C5 C6 . . 118.62(18) ?
    C4 C5 C7 . . 119.44(18) ?
    C6 C5 C7 . . 121.93(17) ?
    C1 C6 C5 . . 120.71(19) ?
    C1 C6 H6 . . 119.6 ?
    C5 C6 H6 . . 119.6 ?
    C9 C7 C5 . . 127.10(18) ?
    C9 C7 H7 . . 116.4 ?
    C5 C7 H7 . . 116.4 ?
    C7 C9 C10 . . 123.31(17) ?
    C7 C9 H9 . . 118.3 ?
    C10 C9 H9 . . 118.3 ?
    O4 C10 C9 . . 121.10(16) ?
    O4 C10 C11 . . 120.50(16) ?
    C9 C10 C11 . . 118.40(15) ?
    C16 C11 C12 . . 117.97(16) ?
    C16 C11 C10 . . 122.39(16) ?
    C12 C11 C10 . . 119.61(15) ?
    C13 C12 C11 . . 120.93(16) ?
    C13 C12 H12 . . 119.5 ?
    C11 C12 H12 . . 119.5 ?
    C12 C13 C14 . . 119.96(17) ?
    C12 C13 H13 . . 120.0 ?
    C14 C13 H13 . . 120.0 ?
    O3 C14 C15 . . 122.50(16) ?
    O3 C14 C13 . . 117.62(17) ?
    C15 C14 C13 . . 119.88(16) ?
    C16 C15 C14 . . 119.71(16) ?
    C16 C15 H15 . . 120.1 ?
    C14 C15 H15 . . 120.1 ?
    C15 C16 C11 . . 121.54(16) ?
    C15 C16 H16 . . 119.2 ?
    C11 C16 H16 . . 119.2 ?
    O2 C17 C8 . . 110.3(3) ?
    O2 C17 H17A . . 109.6 ?
    C8 C17 H17A . . 109.6 ?
    O2 C17 H17B . . 109.6 ?
    C8 C17 H17B . . 109.6 ?
    H17A C17 H17B . . 108.1 ?
    C2 O1 H1 . . 109.5 ?
    C1 O2 C17 . . 118.63(17) ?
    C14 O3 H3A . . 109.5 ?
loop_
    _geom_torsion_atom_site_label_1
    _geom_torsion_atom_site_label_2
    _geom_torsion_atom_site_label_3
    _geom_torsion_atom_site_label_4
    _geom_torsion_site_symmetry_1
    _geom_torsion_site_symmetry_2
    _geom_torsion_site_symmetry_3
    _geom_torsion_site_symmetry_4
    _geom_torsion
    _geom_torsion_publ_flag
    O2 C1 C2 O1 . . . . 2.9(3) ?
    C6 C1 C2 O1 . . . . -179.4(2) ?
    O2 C1 C2 C3 . . . . -175.8(2) ?
    C6 C1 C2 C3 . . . . 1.9(3) ?
    O1 C2 C3 C4 . . . . -179.95(19) ?
    C1 C2 C3 C4 . . . . -1.3(3) ?
    C2 C3 C4 C5 . . . . -0.6(3) ?
    C3 C4 C5 C6 . . . . 1.8(3) ?
    C3 C4 C5 C7 . . . . -177.92(19) ?
    O2 C1 C6 C5 . . . . 176.6(2) ?
    C2 C1 C6 C5 . . . . -0.7(3) ?
    C4 C5 C6 C1 . . . . -1.1(3) ?
    C7 C5 C6 C1 . . . . 178.6(2) ?
    C4 C5 C7 C9 . . . . 175.3(2) ?
    C6 C5 C7 C9 . . . . -4.5(3) ?
    C5 C7 C9 C10 . . . . -177.43(18) ?
    C7 C9 C10 O4 . . . . -14.2(3) ?
    C7 C9 C10 C11 . . . . 166.32(19) ?
    O4 C10 C11 C16 . . . . 171.05(18) ?
    C9 C10 C11 C16 . . . . -9.5(3) ?
    O4 C10 C11 C12 . . . . -10.8(3) ?
    C9 C10 C11 C12 . . . . 168.66(18) ?
    C16 C11 C12 C13 . . . . 0.8(3) ?
    C10 C11 C12 C13 . . . . -177.40(18) ?
    C11 C12 C13 C14 . . . . 0.1(3) ?
    C12 C13 C14 O3 . . . . 178.93(19) ?
    C12 C13 C14 C15 . . . . -1.1(3) ?
    O3 C14 C15 C16 . . . . -178.90(18) ?
    C13 C14 C15 C16 . . . . 1.1(3) ?
    C14 C15 C16 C11 . . . . -0.1(3) ?
    C12 C11 C16 C15 . . . . -0.8(3) ?
    C10 C11 C16 C15 . . . . 177.37(18) ?
    C6 C1 O2 C17 . . . . 12.3(4) ?
    C2 C1 O2 C17 . . . . -170.2(2) ?
    C8 C17 O2 C1 . . . . 76.2(3) ?
loop_
    _geom_hbond_atom_site_label_D
    _geom_hbond_atom_site_label_H
    _geom_hbond_atom_site_label_A
    _geom_hbond_site_symmetry_A
    _geom_hbond_distance_DH
    _geom_hbond_distance_HA
    _geom_hbond_distance_DA
    _geom_hbond_angle_DHA
    O1 H1 O4 7_586 0.82 2.25 2.958(2) 145
    O3 H3A O4 6_656 0.82 1.95 2.766(2) 171
    C7 H7 O4 no 0.93 2.53 2.846(2) 100.
_iucr_refine_instructions_details
;
TITL USHA_RC2 in Pbca
CELL  0.71073  16.3670  10.5512  16.6153   90.000   90.000   90.000
ZERR     8.00   0.0004   0.0003   0.0004    0.000    0.000    0.000
LATT   1
SYMM  1/2 - X, - Y, 1/2 + Z
SYMM  - X, 1/2 + Y, 1/2 - Z
SYMM  1/2 + X, 1/2 - Y, - Z
SFAC  C    H    O
UNIT  136  128  32
EQIV $1 x, 5/2-y, 1/2+z
EQIV $2 1/2+x, y, 1/2-z
HTAB o1 o4_$1
HTAB o3 o4_$2
HTAB c7 o4
ACTA
BOND $H
CONF
MERG   2
FMAP   2
PLAN   10
BOND
L.S.  20
WGHT    0.189000    2.328600
FVAR       0.12897
C8    1    0.407997    1.409006    0.525703    11.00000    0.07315    0.10188 =
         0.10945   -0.02014    0.00075   -0.01559
AFIX  33
H8A   2    0.463826    1.381160    0.524609    11.00000   -1.50000
H8B   2    0.405980    1.496940    0.540405    11.00000   -1.50000
H8C   2    0.384117    1.397994    0.473396    11.00000   -1.50000
AFIX   0
MOLE    1
C1    1    0.226512    1.337387    0.526304    11.00000    0.04279    0.05234 =
         0.04903   -0.00920    0.00778    0.00001
C2    1    0.149974    1.398342    0.527488    11.00000    0.04843    0.04445 =
         0.04471    0.00032    0.01637    0.00383
C3    1    0.091133    1.364440    0.473282    11.00000    0.04468    0.05653 =
         0.05456    0.00364    0.00938    0.01788
AFIX  43
H3    2    0.040238    1.403563    0.474767    11.00000   -1.20000
AFIX   0
C4    1    0.106947    1.271953    0.416052    11.00000    0.03829    0.05428 =
         0.04676    0.00213    0.00161    0.00803
AFIX  43
H4    2    0.066243    1.249059    0.379804    11.00000   -1.20000
AFIX   0
C5    1    0.182437    1.213278    0.412140    11.00000    0.03516    0.04350 =
         0.04299    0.00006    0.00561    0.00255
C6    1    0.242151    1.246556    0.468806    11.00000    0.03508    0.05872 =
         0.05357   -0.01349    0.00093    0.00527
AFIX  43
H6    2    0.292873    1.206873    0.467560    11.00000   -1.20000
AFIX   0
C7    1    0.197825    1.119725    0.349580    11.00000    0.03265    0.04578 =
         0.04294   -0.00219   -0.00035    0.00035
AFIX  43
H7    2    0.153772    1.098675    0.316852    11.00000   -1.20000
AFIX   0
C9    1    0.267650    1.061350    0.334184    11.00000    0.02912    0.05592 =
         0.04229   -0.00871   -0.00098    0.00002
AFIX  43
H9    2    0.312179    1.077940    0.367320    11.00000   -1.20000
AFIX   0
C10   1    0.278366    0.971781    0.267485    11.00000    0.02644    0.04255 =
         0.03702    0.00159    0.00000   -0.00103
C11   1    0.361972    0.934961    0.244684    11.00000    0.02645    0.03949 =
         0.03345   -0.00072   -0.00066   -0.00173
C12   1    0.373950    0.833775    0.191635    11.00000    0.02998    0.04653 =
         0.04467   -0.00932   -0.00524   -0.00370
AFIX  43
H12   2    0.328932    0.792814    0.169504    11.00000   -1.20000
AFIX   0
C13   1    0.451501    0.793912    0.171694    11.00000    0.03471    0.04603 =
         0.05100   -0.01599   -0.00302    0.00207
AFIX  43
H13   2    0.458580    0.726550    0.136276    11.00000   -1.20000
AFIX   0
C14   1    0.519307    0.854567    0.204614    11.00000    0.02665    0.04113 =
         0.04284    0.00031    0.00081    0.00088
C15   1    0.508576    0.956163    0.256306    11.00000    0.02625    0.04588 =
         0.04442   -0.00635   -0.00298   -0.00620
AFIX  43
H15   2    0.553697    0.997816    0.277700    11.00000   -1.20000
AFIX   0
C16   1    0.430869    0.995215    0.275878    11.00000    0.03021    0.04143 =
         0.04334   -0.00812    0.00071   -0.00355
AFIX  43
H16   2    0.424139    1.063393    0.310728    11.00000   -1.20000
AFIX   0
C17   1    0.362201    1.333919    0.584913    11.00000    0.06405    0.07143 =
         0.06989   -0.02102   -0.01855    0.00766
AFIX  23
H17A  2    0.364909    1.244873    0.570646    11.00000   -1.20000
H17B  2    0.386568    1.344254    0.637724    11.00000   -1.20000
AFIX   0
O1    3    0.133883    1.489153    0.583492    11.00000    0.06254    0.06163 =
         0.05997   -0.01545    0.01317    0.01363
AFIX  83
H1    2    0.174240    1.499610    0.611973    11.00000   -1.50000
AFIX   0
O2    3    0.277576    1.374395    0.587245    11.00000    0.05555    0.08565 =
         0.06660   -0.03415   -0.00121    0.00438
O3    3    0.594159    0.810360    0.184101    11.00000    0.02918    0.05530 =
         0.07186   -0.01472    0.00184    0.00392
AFIX  83
H3A   2    0.629372    0.852179    0.207063    11.00000   -1.50000
AFIX   0
O4    3    0.218791    0.927184    0.231421    11.00000    0.02661    0.06026 =
         0.05082   -0.00781   -0.00240   -0.00449
HKLF 4
REM  USHA_RC2 in Pbca
REM R1 =  0.0575 for   2619 Fo > 4sig(Fo)  and  0.0756 for all   3529 data
REM    190 parameters refined using      0 restraints
END
WGHT      0.0924      1.0556
REM Highest difference peak  0.744,  deepest hole -0.434,  1-sigma level  0.060
Q1    1   0.2764  1.4479  0.5454  11.00000  0.05    0.74
Q2    1   0.3534  1.4260  0.5394  11.00000  0.05    0.35
Q3    1   0.2129  1.3947  0.5027  11.00000  0.05    0.24
Q4    1   0.3220  0.9559  0.2588  11.00000  0.05    0.23
Q5    1   0.3917  0.9748  0.2579  11.00000  0.05    0.20
Q6    1   0.2351  1.2997  0.4356  11.00000  0.05    0.20
Q7    1   0.1950  1.1755  0.3840  11.00000  0.05    0.18
Q8    1   0.2354  1.2774  0.5061  11.00000  0.05    0.17
Q9    1   0.1456  1.2317  0.4202  11.00000  0.05    0.17
Q10   1   0.2698  1.0393  0.2894  11.00000  0.05    0.17
;
data_New_Global_Publ_Block
_journal_date_recd_electronic     2014-09-26
_journal_date_accepted     2014-10-23
_journal_name_full     'Acta Crystallographica, Section E'
_journal_year     2014
_journal_volume     70
_journal_issue     11
_journal_page_first     o1202
_journal_page_last     o1203
_journal_paper_category     HO
_journal_paper_doi     10.1107/S1600536814023368
_journal_coeditor_code     ZS2316
_publ_contact_author_name     'G. Usha'
_publ_contact_author_address
;
PG and Research Department of Physics
Queen Mary's College
Chennai-4
Tamilnadu
India
;
_publ_contact_author_email     'guqmc@yahoo.com'
_publ_contact_author_fax     ?
_publ_contact_author_phone     '9150761514'
_publ_section_title
;
Crystal structure of
(2<i>E</i>)-3-(3-ethoxy-4-hydroxyphenyl)-1-(4-hydroxyphenyl)prop-2-en-1-one
;
loop_
    _publ_author_name
    _publ_author_address
    'Vasanthi, R.'
;
PG and Research Department of Physics
Queen Mary's College
Chennai-4
Tamilnadu
India
;
    'Reuben Jonathan, D.'
;
Department of Chemistry
Madras Christian College,
Chennai-59
India
;
    'Elizhlarasi, K. S.'
;
PG and Research Department of Physics
Queen Mary's College
Chennai-4
Tamilnadu
India
;
    'Revathi, B. K.'
;
PG and Research Department of Physics
Queen Mary's College
Chennai-4
Tamilnadu
India
;
    'Usha, G.'
;
PG and Research Department of Physics
Queen Mary's College
Chennai-4
Tamilnadu
India
;
