# Supplementary material for: Crystal structure of (2E)-3-(3-eth­oxy-4-hy­droxy­phen­yl)-1-(4-hy­droxy­phen­yl)prop-2-en-1-one
Source: Acta Crystallogr Sect E Struct Rep Online. 2014 Oct 29;70(Pt 11):o1202–3. doi: 10.1107/S1600536814023368 (PMC4257333; doi:10.1107/S1600536814023368)
Supplement: Supplementary file 2 [file e-70-o1202-Isup2.hkl]

#
# h,k,l, Fc-squared, Fo-squared, sigma(Fo-squared) and status flag
#
data_I
_shelx_title ' USHA_RC2 in Pbca'
_shelx_refln_list_code          4
_shelx_F_calc_maximum      277.99
_exptl_crystal_F_000      1200.00
_reflns_d_resolution_high  0.7473
 
loop_
 _symmetry_equiv_pos_as_xyz
 'x, y, z'
 '-x+1/2, -y, z+1/2'
 '-x, y+1/2, -z+1/2'
 'x+1/2, -y+1/2, -z'
 '-x, -y, -z'
 'x-1/2, y, -z-1/2'
 'x, -y-1/2, z-1/2'
 '-x-1/2, y-1/2, z'
 
_cell_length_a    16.3670
_cell_length_b    10.5512
_cell_length_c    16.6153
_cell_angle_alpha  90.000
_cell_angle_beta   90.000
_cell_angle_gamma  90.000
 
_shelx_F_squared_multiplier     1.000
 
loop_
 _refln_index_h
 _refln_index_k
 _refln_index_l
 _refln_F_squared_calc
 _refln_F_squared_meas
 _refln_F_squared_sigma
 _refln_observed_status
   4   0   0     1722.69     1752.47     36.67 o
   6   0   0    12044.26    12420.57    243.48 o
   8   0   0     8081.33     8729.87    173.14 o
  10   0   0      631.95      776.14     21.04 o
  12   0   0      513.22      470.73     15.63 o
  14   0   0     1679.29     1643.65     40.88 o
  16   0   0      336.34      354.10     15.63 o
  18   0   0       11.33        6.61      4.81 o
  20   0   0       85.03       97.99     10.22 o
   2   1   0     7420.10     6957.56    136.47 o
   4   1   0     1213.83     1255.14     24.05 o
   6   1   0        0.77       11.88      1.44 o
   8   1   0     1258.92     1311.21     21.46 o
  10   1   0      303.54      279.63      7.51 o
  12   1   0       31.52       33.27      9.02 o
  14   1   0     1527.48     1495.06     26.99 o
  16   1   0      445.19      455.27     12.54 o
  18   1   0       34.52       43.24      5.10 o
  20   1   0       96.26      111.22     10.82 o
   0   2   0      626.19      916.52     13.81 o
   2   2   0      451.69      720.25     14.74 o
   4   2   0      990.80     1109.02     14.00 o
   6   2   0     1040.49     1067.60     14.34 o
   8   2   0      364.16      525.20     10.83 o
  10   2   0      140.39      205.12      6.38 o
  12   2   0      189.60      206.63      7.23 o
  14   2   0     4437.26     4403.23     66.74 o
  16   2   0       24.23       32.51      4.25 o
  18   2   0       69.09       67.44      4.62 o
  20   2   0      196.44      239.87     15.63 o
   2   3   0      201.01      184.64      2.75 o
   4   3   0      136.88       81.49      3.40 o
   6   3   0    11168.41    11627.94    132.13 o
   8   3   0     2996.02     3027.00     37.02 o
  10   3   0     1284.73     1358.90     18.97 o
  12   3   0        8.63        2.81      1.79 o
  14   3   0      534.02      627.63     11.89 o
  16   3   0      927.98      860.07     21.31 o
  18   3   0      335.82      284.65     22.54 o
  20   3   0       84.95       91.38     10.82 o
   0   4   0      374.66      279.58     25.85 o
   2   4   0     1127.54     1103.02     14.31 o
   4   4   0       81.03       83.71      1.54 o
   6   4   0      309.81      425.71      9.32 o
   8   4   0       32.79       63.94      4.51 o
  10   4   0      721.44      756.02     12.47 o
  12   4   0      173.61      190.38      5.88 o
  14   4   0      115.74      129.34      7.25 o
  16   4   0      606.74      553.80     11.77 o
  18   4   0      125.75      149.70     12.62 o
  20   4   0        3.12        0.60      6.01 o
   2   5   0     1097.16      914.50     12.81 o
   4   5   0      205.99      241.78      4.95 o
   6   5   0      672.46      756.20     14.66 o
   8   5   0      955.61     1064.44     19.54 o
  10   5   0       55.57       47.08      4.02 o
  12   5   0        0.62        0.88      2.74 o
  14   5   0       11.36       17.49      3.76 o
  16   5   0        0.08        2.40      3.32 o
  18   5   0        0.83        3.61      6.01 o
  20   5   0        7.91       -2.40      6.61 o
   0   6   0      373.03      319.89      8.42 o
   2   6   0     2242.47     2520.97     26.63 o
   4   6   0     1202.70     1161.55     16.12 o
   6   6   0        0.13        3.72      1.42 o
   8   6   0       16.09       11.16      3.91 o
  10   6   0        9.11       23.51      3.40 o
  12   6   0       43.93       38.22      4.25 o
  14   6   0      113.71       78.69      5.73 o
  16   6   0       39.12       40.88      7.82 o
  18   6   0        4.83       -4.21      5.41 o
   2   7   0      194.68      180.61      6.32 o
   4   7   0       62.15       32.12      2.47 o
   6   7   0      152.29      130.52      4.23 o
   8   7   0       62.50       51.87      3.36 o
  10   7   0      273.92      263.49      9.32 o
  12   7   0      544.31      444.25     12.67 o
  14   7   0      175.84      177.96      8.47 o
  16   7   0       39.15       49.90      9.02 o
  18   7   0       60.00       71.54     10.22 o
   0   8   0        7.22        2.82      3.73 o
   2   8   0        1.11        4.40      1.94 o
   4   8   0        4.83        1.24      2.02 o
   6   8   0       23.14       27.15      2.62 o
   8   8   0      123.59      103.37      8.21 o
  10   8   0        0.29       -1.92      1.92 o
  12   8   0       41.06       37.30      6.61 o
  14   8   0        3.28        3.01      5.41 o
  16   8   0       30.88       34.27      8.42 o
  18   8   0       51.90       49.90      9.62 o
   2   9   0      293.04      294.00      7.36 o
   4   9   0        0.02       -0.67      2.11 o
   6   9   0        0.11       -2.19      2.38 o
   8   9   0     2149.46     2085.72     28.58 o
  10   9   0        0.70       -2.18      2.18 o
  12   9   0       31.78       18.58      4.45 o
  14   9   0       87.35       92.58     10.82 o
  16   9   0       24.87       13.83      7.21 o
   0  10   0        3.81       11.68      2.89 o
   2  10   0       33.21       44.46      3.54 o
   4  10   0      642.89      690.86     14.86 o
   6  10   0        0.06       -2.55      2.55 o
   8  10   0      831.10      819.69     21.18 o
  10  10   0       26.65       15.85      3.13 o
  12  10   0        1.46        1.92      3.00 o
  14  10   0        7.46        9.02      7.21 o
   2  11   0      108.89      113.93      5.88 o
   4  11   0       65.24       78.22      4.68 o
   6  11   0      346.28      345.10      9.19 o
   8  11   0        6.53        3.58      2.99 o
  10  11   0        5.66        6.22      3.06 o
  12  11   0        3.39       -3.01      3.32 o
   0  12   0        0.76        2.40      4.81 o
   2  12   0       20.98       14.05      3.27 o
   4  12   0       92.53      123.39      8.25 o
   6  12   0       76.84       85.78      5.38 o
   8  12   0      100.59      114.80      6.09 o
  10  12   0      134.46      170.74     13.83 o
   2  13   0        0.66        1.07      6.61 o
   4  13   0        9.13       15.98      3.69 o
   6  13   0       14.90       19.57      5.30 o
   8  13   0        9.28       19.38      5.30 o
   0  14   0       40.72       42.68      8.42 o
   2  14   0       19.18       21.68      5.30 o
   1   1   1       69.75      106.80      2.36 o
   2   1   1     1635.67     1671.33     17.13 o
   3   1   1     1119.34      964.34     12.15 o
   4   1   1      866.30      933.14     10.29 o
   5   1   1       95.21      146.41      3.82 o
   6   1   1      369.03      474.11      6.30 o
   7   1   1      894.87      824.90     10.14 o
   8   1   1      500.33      498.75      7.20 o
   9   1   1       24.10       36.87      1.87 o
  10   1   1       21.19       14.09      1.50 o
  11   1   1      558.43      497.98      8.07 o
  12   1   1     2506.35     2430.84     27.35 o
  13   1   1      328.39      326.81      7.98 o
  14   1   1       88.06       88.78      3.83 o
  15   1   1        6.80        7.53      2.32 o
  16   1   1      167.03      165.41      5.40 o
  17   1   1        4.94        9.53      2.54 o
  18   1   1       93.58      104.43      6.25 o
  19   1   1        1.15       -2.78      2.78 o
  20   1   1      131.13      145.72      8.71 o
  21   1   1        1.57       -4.21      6.01 o
   0   2   1    10016.98     9893.12     97.09 o
   1   2   1    15085.20    13114.90    119.02 o
   2   2   1    12639.86    11315.69    134.74 o
   3   2   1     6611.88     6043.72     48.72 o
   4   2   1      229.93      212.54      3.06 o
   5   2   1      173.39      211.39      3.11 o
   6   2   1        5.95        4.24      0.84 o
   7   2   1     4352.36     4740.31     42.96 o
   8   2   1     1815.93     2082.29     22.76 o
   9   2   1      113.51      154.78      3.68 o
  10   2   1      226.26      283.37      5.40 o
  11   2   1        0.07        1.11      1.26 o
  12   2   1       71.63       63.06      2.92 o
  13   2   1       62.63       66.69      3.15 o
  14   2   1       97.23       96.22      4.25 o
  15   2   1      948.94     1016.66     14.57 o
  16   2   1       92.16       82.44      4.05 o
  17   2   1      174.67      170.59      6.81 o
  18   2   1       12.79       13.17      2.77 o
  19   2   1        3.91        4.17      3.31 o
  20   2   1       40.75       42.39      5.95 o
  21   2   1        4.66       -4.21      6.61 o
   1   3   1     5535.35     5171.92     36.29 o
   2   3   1       39.21       59.56      1.05 o
   3   3   1     3721.95     3276.37     33.44 o
   4   3   1      213.27      141.74      4.08 o
   5   3   1      146.31       95.63      2.62 o
   6   3   1     2579.40     2849.02     26.83 o
   7   3   1      545.72      551.95      6.33 o
   8   3   1     1554.23     1610.11     15.01 o
   9   3   1        3.12       -0.21      1.29 o
  10   3   1      744.31      713.20      8.21 o
  11   3   1      323.55      274.06      4.59 o
  12   3   1      107.28      108.68      3.14 o
  13   3   1       81.05       98.81      3.17 o
  14   3   1      756.96      749.60      9.47 o
  15   3   1      200.71      203.77      4.85 o
  16   3   1       51.59       43.54      2.72 o
  17   3   1        5.98        0.33      2.32 o
  18   3   1        1.37        3.11      2.54 o
  19   3   1       56.12       63.87      5.03 o
  20   3   1        3.17        4.81      4.25 o
  21   3   1        2.91        3.89      4.87 o
   0   4   1       66.44       59.21      2.26 o
   1   4   1      224.20      115.53      1.75 o
   2   4   1     3273.20     3155.84     24.47 o
   3   4   1      384.15      309.55      3.36 o
   4   4   1     2575.62     2431.38     17.75 o
   5   4   1      680.99      803.24     10.29 o
   6   4   1     2107.00     2452.35     26.44 o
   7   4   1     1212.55     1432.35     16.74 o
   8   4   1       30.96       28.49      2.02 o
   9   4   1        1.87       -0.38      1.36 o
  10   4   1        0.15       -0.74      1.43 o
  11   4   1       20.50       18.75      1.65 o
  12   4   1       89.21       98.10      4.53 o
  13   4   1       10.72       23.46      2.42 o
  14   4   1     1266.99     1129.28     12.70 o
  15   4   1      180.70      132.81      4.01 o
  16   4   1        0.80        2.14      2.32 o
  17   4   1       19.73       22.47      3.15 o
  18   4   1       37.86       40.23      3.68 o
  19   4   1        3.53        3.52      4.45 o
  20   4   1       33.37       34.16      6.01 o
   1   5   1        4.17        8.86      0.73 o
   2   5   1       16.27       20.11      1.06 o
   3   5   1       18.27       14.16      1.13 o
   4   5   1        4.89        0.94      0.68 o
   5   5   1        0.17        0.95      0.65 o
   6   5   1     1949.08     2122.55     23.74 o
   7   5   1      199.04      180.96      4.35 o
   8   5   1        0.49       -1.20      1.41 o
   9   5   1      830.21      861.87     12.01 o
  10   5   1       95.40      123.93      4.26 o
  11   5   1       99.99      107.91      4.11 o
  12   5   1      325.49      313.11      7.32 o
  13   5   1        0.60       -1.18      2.77 o
  14   5   1      223.49      181.85      6.94 o
  15   5   1       59.32       51.64      3.59 o
  16   5   1        0.03        5.39      2.88 o
  17   5   1        0.05       -2.78      2.78 o
  18   5   1        3.68        3.92      7.51 o
  19   5   1        0.04        1.50      4.25 o
  20   5   1      176.14      190.30     11.03 o
   0   6   1     5731.88     5742.93     58.16 o
   1   6   1     1399.87     1247.97      9.11 o
   2   6   1       28.31       20.90      1.42 o
   3   6   1      222.34      181.15      3.25 o
   4   6   1       40.54       35.99      1.54 o
   5   6   1      343.53      277.79      4.09 o
   6   6   1      186.38      175.82      4.48 o
   7   6   1      109.95      133.22      2.62 o
   8   6   1        4.85        9.46      1.87 o
   9   6   1        8.88        1.98      1.82 o
  10   6   1      230.06      253.20      6.94 o
  11   6   1      118.65       84.34      5.03 o
  12   6   1      128.02       94.84      4.05 o
  13   6   1       14.36       16.40      2.60 o
  14   6   1      306.50      248.94      6.74 o
  15   6   1       36.84       32.82      3.92 o
  16   6   1       38.22       42.88      5.43 o
  17   6   1       11.57        6.61      4.25 o
  18   6   1       73.28       88.21      7.43 o
  19   6   1        2.16       -1.32      4.45 o
   1   7   1      196.67      235.16      3.09 o
   2   7   1        0.01       -0.81      1.04 o
   3   7   1       38.16       56.14      2.19 o
   4   7   1       34.42       32.85      1.77 o
   5   7   1      167.65      141.28      3.22 o
   6   7   1      158.85      162.45      3.32 o
   7   7   1       39.07       44.02      1.92 o
   8   7   1     1091.72     1088.32     11.22 o
   9   7   1      166.55      154.17      3.14 o
  10   7   1      184.09      180.17      5.53 o
  11   7   1       91.31       89.02      4.11 o
  12   7   1       22.63       22.10      2.84 o
  13   7   1        4.53        1.80      2.32 o
  14   7   1       33.32       27.26      3.79 o
  15   7   1        1.41       -2.13      3.89 o
  16   7   1        0.29        5.00      4.02 o
  17   7   1        0.89       -3.07      4.21 o
  18   7   1        2.75        5.41      4.68 o
   0   8   1      351.67      358.18      5.75 o
   1   8   1      280.16      260.47      4.18 o
   2   8   1       26.22       40.42      2.01 o
   3   8   1      211.69      213.14      4.05 o
   4   8   1      202.91      191.60      3.93 o
   5   8   1      114.45      127.79      3.34 o
   6   8   1      316.49      312.20      5.13 o
   7   8   1       66.43       73.21      2.73 o
   8   8   1       31.70       33.36      2.60 o
   9   8   1        3.17        2.28      1.38 o
  10   8   1      146.92      153.20      4.02 o
  11   8   1        0.74       -2.10      2.10 o
  12   8   1       36.56       30.81      3.29 o
  13   8   1        6.63        6.32      3.19 o
  14   8   1       33.24       30.16      4.14 o
  15   8   1        1.19       -0.60      3.83 o
  16   8   1       17.56       27.64      6.01 o
  17   8   1       18.47       18.95      5.30 o
  18   8   1        0.42       -1.50      4.68 o
   1   9   1      154.08      163.87      3.53 o
   2   9   1      126.64      120.13      3.41 o
   3   9   1       31.69       41.74      2.34 o
   4   9   1      661.30      688.22      8.69 o
   5   9   1      868.08      805.77      9.82 o
   6   9   1      403.11      396.49      6.27 o
   7   9   1      887.48      831.03     10.08 o
   8   9   1       71.81       66.28      3.74 o
   9   9   1        1.45       -1.40      1.82 o
  10   9   1       41.21       40.88      2.42 o
  11   9   1        4.95        4.96      2.73 o
  12   9   1       33.37       35.80      2.96 o
  13   9   1       10.76        2.28      3.23 o
  14   9   1      105.94       99.13      7.86 o
  15   9   1       15.99       19.12      5.30 o
  16   9   1        2.82        3.01      6.01 o
   0  10   1       83.65       83.84      5.89 o
   1  10   1        0.25        0.27      1.36 o
   2  10   1      119.90      132.13      4.19 o
   3  10   1       80.74       67.27      2.93 o
   4  10   1      222.08      212.24      4.84 o
   5  10   1        0.03        1.56      1.77 o
   6  10   1       22.96       19.10      2.30 o
   7  10   1      147.55      170.98      5.02 o
   8  10   1        0.14       -1.53      1.85 o
   9  10   1       22.12       20.20      2.46 o
  10  10   1       16.27       14.33      2.14 o
  11  10   1       14.34       22.60      2.57 o
  12  10   1       74.53       72.63      3.47 o
  13  10   1        0.06       -1.54      2.43 o
  14  10   1        1.22       -2.50      4.02 o
  15  10   1        2.22        1.69      4.45 o
   1  11   1        5.17        3.40      1.98 o
   2  11   1        2.91        2.66      1.76 o
   3  11   1       25.62       26.05      2.43 o
   4  11   1       25.03       27.93      2.55 o
   5  11   1      209.73      232.89      6.04 o
   6  11   1       41.42       33.33      2.84 o
   7  11   1       19.09       19.01      2.52 o
   8  11   1      113.23      124.06      4.15 o
   9  11   1       43.73       30.01      2.68 o
  10  11   1        5.88        6.35      2.67 o
  11  11   1       48.49       69.96      3.66 o
  12  11   1       37.04       42.81      8.19 o
  13  11   1        4.46        1.25      3.11 o
   0  12   1       17.69       14.43      4.25 o
   1  12   1       28.97       22.82      2.95 o
   2  12   1       21.10       25.62      2.90 o
   3  12   1        4.30        3.01      2.38 o
   4  12   1       19.44       17.83      2.47 o
   5  12   1       22.90       25.13      2.71 o
   6  12   1      143.06      148.98      4.74 o
   7  12   1        0.19        1.96      2.30 o
   8  12   1       38.39       39.66      3.36 o
   9  12   1       15.19       22.32      8.20 o
  10  12   1        0.46        0.15      3.58 o
  11  12   1       16.76       15.99      5.30 o
   1  13   1        7.73        3.79      2.92 o
   2  13   1       61.66       63.44      3.95 o
   3  13   1        3.32        2.38      2.45 o
   4  13   1       17.64       22.97      3.25 o
   5  13   1        0.02        2.88      3.07 o
   6  13   1       52.95       45.69      4.33 o
   7  13   1       38.09       41.70      4.26 o
   8  13   1        2.36        6.05      4.04 o
   0  14   1        2.61        5.71      4.68 o
   1  14   1       28.42       23.71      3.83 o
   2  14   1       30.92       32.79      4.13 o
   0   0   2     4442.38     4270.24     59.73 o
   1   0   2        0.36        9.38      1.80 o
   2   0   2     9447.42     9708.60    189.98 o
   3   0   2      696.70      813.41     18.64 o
   4   0   2     9887.80     9906.39    193.58 o
   5   0   2     4053.07     4198.49     59.51 o
   6   0   2      982.48     1098.37     24.05 o
   7   0   2        2.94        2.40      2.40 o
   8   0   2      102.19       94.95      4.02 o
   9   0   2     7802.86     8327.56    144.89 o
  10   0   2      471.49      454.18     15.33 o
  11   0   2       84.85       81.22      4.45 o
  12   0   2      701.38      605.46     13.16 o
  13   0   2     3972.18     3878.75     58.87 o
  14   0   2     1547.58     1470.08     26.35 o
  15   0   2       28.13       30.11      3.83 o
  16   0   2        2.41       12.12      5.11 o
  17   0   2       45.10       40.17      6.61 o
  18   0   2      133.69      149.70     12.02 o
  19   0   2       31.92       11.42      6.01 o
  20   0   2      191.71      235.06     15.63 o
  21   0   2       67.56       76.95     10.22 o
   1   1   2      125.49      123.41      1.13 o
   2   1   2     1137.42     1280.80     13.14 o
   3   1   2    10038.57     9612.55    129.12 o
   4   1   2       15.61        8.57      0.71 o
   5   1   2     1371.14     1406.81     17.45 o
   6   1   2      980.52     1135.78     12.83 o
   7   1   2      361.21      390.85      8.42 o
   8   1   2     2233.25     2527.14     26.97 o
   9   1   2      244.84      267.25      5.55 o
  10   1   2       31.85       36.42      6.35 o
  11   1   2      107.71       87.93      3.15 o
  12   1   2      303.47      290.42      5.99 o
  13   1   2       13.28       10.46      2.07 o
  14   1   2     2186.79     2143.42     25.31 o
  15   1   2       38.20       45.60      4.08 o
  16   1   2       42.14       48.43      3.45 o
  17   1   2        6.32        1.46      2.38 o
  18   1   2        2.51        0.68      2.73 o
  19   1   2        0.55        0.71      3.59 o
  20   1   2        0.00        1.80      4.25 o
  21   1   2        0.03       -0.26      5.41 o
   0   2   2    24112.24    19713.87    350.13 o
   1   2   2     2310.17     2728.54     17.32 o
   2   2   2    10983.92     9455.89     80.82 o
   3   2   2     1813.39     1741.99     18.10 o
   4   2   2    14311.30    13286.21    162.85 o
   5   2   2     2946.56     3000.47     25.19 o
   6   2   2     1032.42     1117.51     10.50 o
   7   2   2      813.24      927.99      9.97 o
   8   2   2      172.73      165.03      3.20 o
   9   2   2      331.73      386.58      7.46 o
  10   2   2        1.28        0.70      1.21 o
  11   2   2      247.08      239.47      5.17 o
  12   2   2       61.83       62.73      2.98 o
  13   2   2      623.71      592.86      9.66 o
  14   2   2      754.41      664.69     11.02 o
  15   2   2        0.03       -0.07      2.07 o
  16   2   2       23.28       35.14      3.66 o
  17   2   2       11.52       12.30      3.19 o
  18   2   2      126.59      133.07      5.63 o
  19   2   2       40.05       55.26      4.13 o
  20   2   2       99.93      131.19      6.91 o
  21   2   2        7.41        9.02      7.21 o
   1   3   2       18.92       14.86      0.97 o
   2   3   2      589.66      687.03      5.59 o
   3   3   2      470.58      489.16      4.14 o
   4   3   2       23.64       12.11      1.48 o
   5   3   2      396.61      454.52      5.79 o
   6   3   2     1728.78     2000.18     17.65 o
   7   3   2     1806.73     1882.14     18.65 o
   8   3   2      532.13      542.32      6.39 o
   9   3   2        4.67        5.72      1.17 o
  10   3   2      279.23      237.29      4.05 o
  11   3   2        8.21       12.69      1.48 o
  12   3   2       48.54       39.14      2.46 o
  13   3   2        4.71        4.72      1.58 o
  14   3   2      106.39      104.97      3.43 o
  15   3   2       74.65       61.80      3.38 o
  16   3   2       11.69       18.48      2.84 o
  17   3   2      183.73      179.09      6.08 o
  18   3   2        3.19       -0.56      2.42 o
  19   3   2      104.00      104.25      5.32 o
  20   3   2      194.35      236.79      8.79 o
  21   3   2        0.63        2.40      6.01 o
   0   4   2     2433.47     2102.39     19.78 o
   1   4   2     1309.06     1309.72     10.19 o
   2   4   2      718.39      753.36      6.26 o
   3   4   2      865.55      862.79      7.11 o
   4   4   2        0.83        2.15      1.46 o
   5   4   2      560.79      533.91     10.67 o
   6   4   2     1354.42     1336.37     15.69 o
   7   4   2     1476.49     1504.87     17.57 o
   8   4   2     1026.93     1121.88     12.51 o
   9   4   2       30.76       27.32      1.90 o
  10   4   2        2.80        5.71      1.71 o
  11   4   2       95.32       90.72      3.66 o
  12   4   2      167.65      163.86      3.84 o
  13   4   2        9.87        5.11      1.70 o
  14   4   2      687.81      626.89      8.50 o
  15   4   2        0.85        0.82      2.24 o
  16   4   2      235.27      258.70      7.05 o
  17   4   2       86.14       85.09      4.69 o
  18   4   2      141.18      139.15      5.76 o
  19   4   2       92.97       98.75      6.16 o
  20   4   2        0.08       -1.55      4.45 o
   1   5   2      128.60      214.16      2.77 o
   2   5   2       87.02      163.08      2.20 o
   3   5   2      378.29      327.64      3.91 o
   4   5   2      754.94      662.29      7.05 o
   5   5   2      213.03      210.19      2.78 o
   6   5   2       42.51       29.59      1.30 o
   7   5   2      135.14      117.15      3.67 o
   8   5   2       36.76       34.01      2.32 o
   9   5   2       25.01       32.95      3.21 o
  10   5   2      122.04      110.78      4.03 o
  11   5   2      266.88      241.68      6.07 o
  12   5   2        0.01       -0.64      1.77 o
  13   5   2       56.14       48.49      3.82 o
  14   5   2       87.37       77.08      3.98 o
  15   5   2       30.60       38.97      3.37 o
  16   5   2       56.52       46.75      3.82 o
  17   5   2        6.18        4.06      3.30 o
  18   5   2       83.05       68.66      4.47 o
  19   5   2        4.08        6.78      4.45 o
  20   5   2       21.46       43.12      6.33 o
   0   6   2      438.84      515.03      6.63 o
   1   6   2     1777.16     1667.28     13.20 o
   2   6   2     1630.81     1553.26     11.50 o
   3   6   2       32.18       20.86      1.25 o
   4   6   2      162.70      162.33      3.27 o
   5   6   2      502.65      463.49      5.75 o
   6   6   2      214.40      200.16      3.35 o
   7   6   2      234.73      243.17      3.64 o
   8   6   2       23.54       22.38      3.16 o
   9   6   2      615.91      582.25      9.43 o
  10   6   2       11.68        2.20      1.91 o
  11   6   2        3.60        2.89      2.02 o
  12   6   2      339.84      326.95     12.29 o
  13   6   2      138.84      125.17      5.88 o
  14   6   2      228.84      222.59     14.06 o
  15   6   2      172.42      161.67      6.92 o
  16   6   2       57.04       58.11      6.28 o
  17   6   2       21.03       24.69      4.01 o
  18   6   2        5.70       17.94      5.30 o
  19   6   2        0.05       13.83      5.10 o
   1   7   2      818.38      806.64      7.49 o
   2   7   2      135.76      180.79      3.24 o
   3   7   2      281.54      273.78      4.07 o
   4   7   2      137.16      161.00      4.08 o
   5   7   2       53.25       63.10      2.34 o
   6   7   2      180.03      118.43      2.93 o
   7   7   2      436.78      407.94      6.27 o
   8   7   2      129.29      100.79      2.86 o
   9   7   2      522.02      517.52      6.46 o
  10   7   2       67.26       79.69      2.83 o
  11   7   2        0.65        1.84      2.17 o
  12   7   2      329.14      322.97      9.01 o
  13   7   2       51.57       45.52      4.27 o
  14   7   2       48.76       37.86      4.17 o
  15   7   2       26.96       21.92      3.79 o
  16   7   2       21.83       18.04      3.79 o
  17   7   2        1.85       -0.54      3.34 o
  18   7   2        2.34        3.95      4.87 o
   0   8   2     2711.47     2603.85     28.66 o
   1   8   2       27.63       22.16      1.50 o
   2   8   2      282.35      249.32      6.46 o
   3   8   2       26.23       23.92      1.77 o
   4   8   2      103.39       99.14      3.10 o
   5   8   2       27.50       29.12      1.95 o
   6   8   2      126.97      121.45      3.30 o
   7   8   2      150.82      161.29      4.10 o
   8   8   2      858.51      858.31     13.71 o
   9   8   2        7.85        8.04      1.65 o
  10   8   2        0.06        0.34      1.32 o
  11   8   2       39.24       27.67      2.37 o
  12   8   2        3.17        2.20      2.78 o
  13   8   2       13.67        7.75      3.34 o
  14   8   2        6.23        2.15      3.62 o
  15   8   2       23.43       13.41      3.79 o
  16   8   2       48.20       46.40      6.63 o
  17   8   2       20.97       37.30      6.38 o
   1   9   2       87.49       77.65      2.55 o
   2   9   2        0.79        0.03      1.29 o
   3   9   2        7.83        6.01      1.61 o
   4   9   2      351.82      375.20      6.41 o
   5   9   2       21.51       20.12      2.37 o
   6   9   2      113.47      115.02      4.63 o
   7   9   2      353.35      330.35      5.72 o
   8   9   2      215.05      219.51      5.29 o
   9   9   2       11.57       14.51      1.97 o
  10   9   2        1.63       -1.88      2.13 o
  11   9   2        0.47       -0.74      1.69 o
  12   9   2      125.99      117.82      4.54 o
  13   9   2        9.77       10.63      3.69 o
  14   9   2        0.22       -3.73      3.73 o
  15   9   2       24.04       28.77      4.57 o
  16   9   2       20.33       35.59      6.15 o
   0  10   2       59.58       45.66      3.62 o
   1  10   2        0.18       -0.79      1.48 o
   2  10   2        4.39        4.56      1.77 o
   3  10   2        0.41       -0.05      1.72 o
   4  10   2        4.69        6.27      1.93 o
   5  10   2       65.69       59.30      2.84 o
   6  10   2      893.68      919.06     11.16 o
   7  10   2        2.09        2.60      1.97 o
   8  10   2      248.73      243.63      5.25 o
   9  10   2      143.33      143.89      4.14 o
  10  10   2        4.15        0.18      1.92 o
  11  10   2       10.46        7.52      2.25 o
  12  10   2       25.39       25.16      2.69 o
  13  10   2        0.15       -1.97      1.97 o
  14  10   2       37.41       30.09      4.73 o
  15  10   2        3.62        3.42      4.87 o
   1  11   2        2.13        0.62      1.73 o
   2  11   2       56.02       67.71      3.53 o
   3  11   2       49.40       47.76      3.18 o
   4  11   2        2.85        0.46      2.13 o
   5  11   2      156.12      166.88      5.02 o
   6  11   2      947.57      937.47     11.74 o
   7  11   2       25.40       30.23      2.74 o
   8  11   2      223.21      220.61      5.24 o
   9  11   2       31.28       31.18      2.88 o
  10  11   2       45.80       46.86      4.33 o
  11  11   2        9.72       11.41      2.57 o
  12  11   2       38.33       32.66      3.01 o
  13  11   2        1.65        2.98      4.81 o
   0  12   2       19.34       22.21      3.44 o
   1  12   2       96.99      102.48      4.32 o
   2  12   2        1.91       -2.11      2.11 o
   3  12   2        1.78       -1.34      2.16 o
   4  12   2      124.47      114.58      4.62 o
   5  12   2      125.49      138.19      5.33 o
   6  12   2       10.30       10.67      2.43 o
   7  12   2        0.01        2.66      2.28 o
   8  12   2       29.59       28.91      3.13 o
   9  12   2        2.14       -0.28      3.58 o
  10  12   2        1.96        1.77      3.79 o
  11  12   2       25.73       22.57      5.04 o
   1  13   2        0.69        0.58      2.31 o
   2  13   2        0.53        1.78      2.43 o
   3  13   2       68.26       69.08      4.05 o
   4  13   2        7.84        6.97      3.29 o
   5  13   2        0.44        3.06      2.98 o
   6  13   2       20.62       16.44      3.75 o
   7  13   2        4.69        4.30      3.79 o
   8  13   2       28.45       23.44      4.73 o
   0  14   2       31.26       32.18      5.73 o
   1  14   2        2.00        1.09      2.92 o
   1   1   3     1744.75     1909.24     12.26 o
   2   1   3     3851.14     3869.75     27.20 o
   3   1   3     1063.81      967.61     13.45 o
   4   1   3      492.02      401.19      5.18 o
   5   1   3       58.98       78.96      1.91 o
   6   1   3     4919.30     5332.73     53.49 o
   7   1   3     2141.09     2291.35     24.41 o
   8   1   3     1838.75     1913.29     21.01 o
   9   1   3       60.38       52.73      3.09 o
  10   1   3      307.53      338.54      5.90 o
  11   1   3      112.23      141.56      3.96 o
  12   1   3     1049.03      969.49     12.97 o
  13   1   3      427.11      456.00      8.14 o
  14   1   3      805.24      787.82     13.80 o
  15   1   3       35.54       45.76      3.16 o
  16   1   3       28.52       23.43      4.96 o
  17   1   3      229.65      194.19      7.03 o
  18   1   3       41.64       54.16      5.73 o
  19   1   3        4.19        7.82      4.25 o
  20   1   3      137.84      149.17     11.12 o
  21   1   3       17.88       22.54      5.95 o
   0   2   3    77276.45    53615.73   2107.80 o
   1   2   3    22822.65    21497.70    297.35 o
   2   2   3     9043.61     8389.40     62.19 o
   3   2   3       50.56      104.53      1.69 o
   4   2   3     1224.38     1255.73     12.41 o
   5   2   3        6.66       20.15      1.30 o
   6   2   3      418.97      584.24      6.17 o
   7   2   3       98.11      132.29      2.73 o
   8   2   3     1667.54     1792.95     17.71 o
   9   2   3        0.61       -0.14      0.91 o
  10   2   3       24.49       31.34      2.34 o
  11   2   3       13.75       12.66      1.77 o
  12   2   3      616.46      650.72      9.87 o
  13   2   3      591.50      566.91      9.43 o
  14   2   3     1080.62     1088.42     16.66 o
  15   2   3        6.38        1.83      2.65 o
  16   2   3       84.99       75.15      4.68 o
  17   2   3       13.81       10.13      3.10 o
  18   2   3        6.00        0.72      2.54 o
  19   2   3       10.12       19.25      3.92 o
  20   2   3      110.42      132.26      6.92 o
  21   2   3       33.98       47.03      5.31 o
   1   3   3    21731.15    20298.83    192.05 o
   2   3   3    11873.45    10924.78     90.86 o
   3   3   3     2161.11     2194.14     15.98 o
   4   3   3      589.63      806.53      7.54 o
   5   3   3       34.49       22.83      1.41 o
   6   3   3      906.74      990.21     10.73 o
   7   3   3     1869.70     2049.97     20.14 o
   8   3   3      383.72      416.63      5.91 o
   9   3   3     1208.27     1353.98     13.17 o
  10   3   3      716.37      741.54      8.37 o
  11   3   3       45.25       56.71      2.22 o
  12   3   3      620.37      583.36      7.51 o
  13   3   3       75.52       87.42      2.96 o
  14   3   3       72.44       91.76      4.40 o
  15   3   3       55.89       54.21      3.59 o
  16   3   3      135.99      126.91      5.18 o
  17   3   3        8.68        3.59      2.47 o
  18   3   3        2.83        3.04      2.62 o
  19   3   3       11.40       20.36      3.92 o
  20   3   3        0.01        2.30      4.13 o
  21   3   3       11.25       13.18      4.27 o
   0   4   3     2388.36     3019.49     31.03 o
   1   4   3     2043.13     2139.35     15.93 o
   2   4   3      153.73      271.57      3.83 o
   3   4   3       36.23       14.75      1.04 o
   4   4   3      438.26      507.04      4.95 o
   5   4   3       49.97       34.46      1.05 o
   6   4   3       39.10       42.16      5.05 o
   7   4   3      756.14      756.04     10.11 o
   8   4   3      558.33      665.63      8.44 o
   9   4   3      194.52      159.25      3.77 o
  10   4   3       85.00       59.24      2.80 o
  11   4   3        9.00        2.45      1.49 o
  12   4   3      115.60      105.64      3.68 o
  13   4   3      606.56      481.57      9.01 o
  14   4   3      736.75      761.40     19.18 o
  15   4   3      411.58      439.89      9.09 o
  16   4   3       83.09      103.92      4.80 o
  17   4   3        8.17        9.40      2.84 o
  18   4   3       99.91      102.88      5.10 o
  19   4   3       34.23       36.86      3.86 o
  20   4   3        1.00        2.40      3.69 o
   1   5   3      624.17      592.18      5.53 o
   2   5   3     1288.29     1355.69     10.02 o
   3   5   3      110.00      141.47      2.47 o
   4   5   3      673.52      703.71      7.42 o
   5   5   3      734.98      799.96      7.38 o
   6   5   3     2109.88     2218.78     18.78 o
   7   5   3      458.11      420.03      7.02 o
   8   5   3      658.45      595.97     11.08 o
   9   5   3      251.82      220.29      5.20 o
  10   5   3      139.72      157.32      5.12 o
  11   5   3        0.95        1.77      1.82 o
  12   5   3      346.19      319.56      8.32 o
  13   5   3       11.12        6.43      2.32 o
  14   5   3        6.99       10.90      2.86 o
  15   5   3      214.33      242.70      6.97 o
  16   5   3        6.78        2.55      2.54 o
  17   5   3       33.50       24.82      3.42 o
  18   5   3      144.87      146.67      8.42 o
  19   5   3        0.41        7.38      3.37 o
  20   5   3        4.81       13.83      5.53 o
   0   6   3     1438.01     1719.92     19.29 o
   1   6   3      565.59      536.48      6.01 o
   2   6   3        7.86        5.10      0.78 o
   3   6   3      265.88      283.95      3.90 o
   4   6   3       13.48       12.00      1.26 o
   5   6   3      397.78      499.12      6.09 o
   6   6   3      158.59      163.58      3.06 o
   7   6   3      353.29      328.07      4.51 o
   8   6   3        0.02        1.95      1.26 o
   9   6   3      778.34      799.93     11.75 o
  10   6   3       36.10       40.11      3.64 o
  11   6   3        7.10       12.23      3.38 o
  12   6   3       20.83       19.85      3.23 o
  13   6   3       19.54       29.31      3.58 o
  14   6   3       96.03       99.13      5.43 o
  15   6   3       88.38       76.49      5.08 o
  16   6   3       27.52       32.61      6.13 o
  17   6   3        1.90        8.42      3.47 o
  18   6   3        3.05        1.16      5.40 o
  19   6   3      128.03      145.73     18.34 o
   1   7   3       38.73       61.09      1.83 o
   2   7   3       82.01       84.65      2.37 o
   3   7   3      145.91      172.01      3.16 o
   4   7   3       68.05       76.06      2.52 o
   5   7   3      303.55      310.53      4.78 o
   6   7   3        0.60        1.43      1.19 o
   7   7   3       40.27       38.86      2.00 o
   8   7   3      689.72      738.44      8.46 o
   9   7   3     1170.50     1173.30     11.99 o
  10   7   3       60.40       57.96      2.48 o
  11   7   3        6.75        5.22      2.65 o
  12   7   3       69.05       65.26      4.62 o
  13   7   3       43.39       47.07      4.27 o
  14   7   3        0.06        0.82      2.99 o
  15   7   3       36.80       38.16      4.27 o
  16   7   3        6.95       10.58      3.58 o
  17   7   3        0.01        2.18      3.58 o
  18   7   3        5.76        6.30      3.92 o
   0   8   3      531.48      582.98     10.62 o
   1   8   3       50.09       47.95      1.94 o
   2   8   3      155.03      138.10      3.16 o
   3   8   3       70.34       68.62      2.56 o
   4   8   3       11.26       18.14      1.82 o
   5   8   3        4.79        1.70      1.42 o
   6   8   3        2.98        4.62      1.61 o
   7   8   3      361.12      347.28      5.62 o
   8   8   3      938.46      935.54     10.97 o
   9   8   3       12.77       18.99      1.85 o
  10   8   3       14.20       14.25      1.79 o
  11   8   3        0.28       -1.91      1.91 o
  12   8   3       62.51       67.40     11.21 o
  13   8   3        0.11        0.86      3.06 o
  14   8   3       51.01       40.34      4.39 o
  15   8   3        9.89       14.03      3.82 o
  16   8   3        4.06        4.01      3.47 o
  17   8   3        9.25       11.38      4.27 o
   1   9   3        2.93        5.02      1.61 o
   2   9   3       97.87      116.32      3.04 o
   3   9   3       36.39       41.04      2.09 o
   4   9   3       20.53       13.88      1.86 o
   5   9   3      176.52      204.80      4.43 o
   6   9   3      168.79      177.00      4.24 o
   7   9   3        5.02        7.49      2.06 o
   8   9   3      143.95      142.21      4.05 o
   9   9   3       31.17       25.03      2.86 o
  10   9   3       83.15       89.91      3.89 o
  11   9   3        0.39       -2.16      2.16 o
  12   9   3        0.03       -1.71      1.71 o
  13   9   3        5.22        8.22      3.47 o
  14   9   3        1.09       -0.66      3.53 o
  15   9   3        1.75       -1.00      3.47 o
  16   9   3       62.62       74.37      6.13 o
   0  10   3        0.00       -0.98      2.89 o
   1  10   3       40.34       42.22      2.49 o
   2  10   3        3.64        3.65      1.67 o
   3  10   3      107.14      102.74      3.49 o
   4  10   3      315.29      321.77      5.86 o
   5  10   3       24.49       13.92      2.26 o
   6  10   3       32.70       29.11      2.50 o
   7  10   3       39.45       57.44      2.90 o
   8  10   3      114.34      111.61      4.18 o
   9  10   3      161.07      167.19      4.97 o
  10  10   3        3.29        2.39      2.15 o
  11  10   3        1.90        1.12      2.09 o
  12  10   3       11.50        8.04      4.13 o
  13  10   3       28.46       29.39      2.84 o
  14  10   3        0.38        1.84      4.38 o
  15  10   3        5.44       11.36      4.36 o
   1  11   3        3.40        5.02      1.86 o
   2  11   3       77.83       80.75      4.59 o
   3  11   3       48.33       56.50      3.32 o
   4  11   3       99.08       88.13      3.49 o
   5  11   3        6.40        4.11      2.04 o
   6  11   3       12.52        6.32      2.12 o
   7  11   3       22.22       27.89      2.60 o
   8  11   3        2.24        0.77      2.26 o
   9  11   3       10.71       13.21      2.46 o
  10  11   3       13.97       24.25      2.87 o
  11  11   3       26.95       31.68      3.07 o
  12  11   3        3.13        1.61      2.28 o
  13  11   3        3.53        0.12      3.94 o
   0  12   3        6.08        5.92      3.09 o
   1  12   3       17.81       13.54      2.38 o
   2  12   3        1.12       -1.98      1.98 o
   3  12   3        0.00       -0.74      2.26 o
   4  12   3       36.68       51.23      3.49 o
   5  12   3       23.76       25.60      2.71 o
   6  12   3       72.84       61.53      3.40 o
   7  12   3       86.84       81.75      4.03 o
   8  12   3        1.07       -3.34      3.34 o
   9  12   3       33.36       33.97      4.86 o
  10  12   3        7.69       11.44      4.04 o
  11  12   3        4.17        2.90      3.66 o
   1  13   3        8.11        6.59      2.56 o
   2  13   3        4.24        3.67      2.42 o
   3  13   3       11.18       19.32      2.93 o
   4  13   3       11.25       11.37      3.29 o
   5  13   3        4.56        6.24      4.04 o
   6  13   3        7.34        6.52      3.69 o
   7  13   3       28.90       33.37      7.87 o
   0   0   4    22818.46    22433.16    603.42 o
   1   0   4    13527.20    12546.46    344.25 o
   2   0   4      920.84      622.06      6.97 o
   3   0   4        1.94        2.10      0.85 o
   4   0   4     3465.13     3657.81     52.04 o
   5   0   4        9.46       26.45      1.55 o
   6   0   4     2202.44     2150.21     32.04 o
   7   0   4     1050.21     1138.05     24.65 o
   8   0   4     2068.50     2499.32     37.77 o
   9   0   4       92.75      102.99      4.33 o
  10   0   4        2.33        3.87      2.40 o
  11   0   4        1.18        4.33      2.00 o
  12   0   4      327.59      331.31      9.24 o
  13   0   4        6.76        5.69      4.21 o
  14   0   4     1773.53     1701.16     29.68 o
  15   0   4     2299.85     2307.36     56.51 o
  16   0   4      299.98      339.07     16.23 o
  17   0   4        4.34        6.61      4.81 o
  18   0   4       32.61       27.65      7.21 o
  19   0   4        2.15        8.42      6.01 o
  20   0   4       89.11      106.41     11.42 o
  21   0   4        0.33       -5.41      5.41 o
   1   1   4    33529.43    28605.27    559.72 o
   2   1   4       13.98       21.89      0.82 o
   3   1   4     1013.58     1062.41      9.35 o
   4   1   4      539.06      491.05      5.30 o
   5   1   4     4495.06     4728.97     47.40 o
   6   1   4     1251.56     1481.99     16.33 o
   7   1   4      113.45      161.66      3.82 o
   8   1   4      172.87      182.75      6.07 o
   9   1   4      950.56     1107.84     13.40 o
  10   1   4      406.19      413.61      6.68 o
  11   1   4       72.40       72.68      4.34 o
  12   1   4     1605.65     1549.47     18.72 o
  13   1   4      118.18      106.90      4.21 o
  14   1   4      275.65      243.71      7.37 o
  15   1   4      314.52      292.81      8.13 o
  16   1   4        0.74       -0.48      8.42 o
  17   1   4       29.38       19.53      4.45 o
  18   1   4        1.04        2.40      3.83 o
  19   1   4       70.14       73.32      6.80 o
  20   1   4      104.07      105.58      8.08 o
  21   1   4       74.32       77.28     15.63 o
   0   2   4    17395.57    17580.94    307.70 o
   1   2   4    12357.76    12962.67    116.97 o
   2   2   4     2407.38     2214.43     18.60 o
   3   2   4      351.18      251.45      2.75 o
   4   2   4       90.19      118.06      2.31 o
   5   2   4       32.98       46.73      3.12 o
   6   2   4       26.01       69.83      2.37 o
   7   2   4       31.60       42.69      1.32 o
   8   2   4      377.42      404.72      5.39 o
   9   2   4      386.04      445.90      5.93 o
  10   2   4      385.02      356.40      5.39 o
  11   2   4      140.32      137.32      4.86 o
  12   2   4       51.61       55.82      2.85 o
  13   2   4      134.00      138.87      9.07 o
  14   2   4      532.83      498.53     11.59 o
  15   2   4      610.82      517.77     11.17 o
  16   2   4       17.97       26.35      7.11 o
  17   2   4       29.52       24.52      3.82 o
  18   2   4      164.28      152.46      8.28 o
  19   2   4       35.83       32.28      4.39 o
  20   2   4        8.17       12.82      4.04 o
  21   2   4        2.21        3.77      4.04 o
   1   3   4     1870.73     1880.59     13.97 o
   2   3   4     1957.56     2056.11     16.22 o
   3   3   4     2142.40     2087.67     15.37 o
   4   3   4       17.41        9.68      0.56 o
   5   3   4        2.03        5.86      0.74 o
   6   3   4      882.21      966.46     13.22 o
   7   3   4        7.32        3.91      1.83 o
   8   3   4      445.52      493.44      6.73 o
   9   3   4      105.66      115.88      3.29 o
  10   3   4       30.06       47.56      1.97 o
  11   3   4       31.73       43.87      2.06 o
  12   3   4      255.45      231.74      4.94 o
  13   3   4      175.16      175.54      5.40 o
  14   3   4       13.54       32.37      3.44 o
  15   3   4        1.09        1.53      2.20 o
  16   3   4       67.90       79.25      4.26 o
  17   3   4        5.12        6.35      2.54 o
  18   3   4       12.01       14.30      3.58 o
  19   3   4       82.48       99.20      6.25 o
  20   3   4       96.85       86.80      8.13 o
  21   3   4       17.21       39.90      8.12 o
   0   4   4      159.21      197.46      3.64 o
   1   4   4     2746.56     2710.68     19.92 o
   2   4   4     1153.81      988.75      8.64 o
   3   4   4     2250.72     2404.02     19.10 o
   4   4   4     4069.63     4021.81     28.79 o
   5   4   4      976.44      922.90      8.06 o
   6   4   4      234.67      277.78      3.40 o
   7   4   4      417.46      535.15      8.74 o
   8   4   4      137.75      180.02      5.32 o
   9   4   4       38.15       35.14      2.00 o
  10   4   4       11.80       16.30      1.76 o
  11   4   4      118.61      118.76      4.37 o
  12   4   4        0.20       -1.43      1.77 o
  13   4   4      303.02      304.53      7.06 o
  14   4   4      120.43      107.03      4.58 o
  15   4   4        7.19       10.66      2.62 o
  16   4   4      175.01      190.21      6.44 o
  17   4   4       13.24       11.49      2.80 o
  18   4   4        7.61       10.19      3.12 o
  19   4   4       11.03       26.05      4.51 o
  20   4   4        0.01        3.06      3.69 o
   1   5   4     1384.23     1416.57     11.30 o
   2   5   4      692.04      668.98      6.52 o
   3   5   4        5.10       29.50      1.28 o
   4   5   4       95.62       78.73      1.90 o
   5   5   4       96.74      136.11      2.65 o
   6   5   4        5.75        4.04      1.13 o
   7   5   4      438.91      478.30      6.24 o
   8   5   4      522.09      498.81      8.12 o
   9   5   4      278.67      280.32      6.68 o
  10   5   4        6.57        8.54      1.94 o
  11   5   4       10.79        2.95      2.54 o
  12   5   4       88.60       50.10      3.79 o
  13   5   4        1.07        0.56      2.60 o
  14   5   4       79.20       92.04      5.80 o
  15   5   4      125.23      130.08      5.32 o
  16   5   4        1.41       -0.74      2.47 o
  17   5   4      102.81      112.03      5.30 o
  18   5   4       15.34       13.14      3.22 o
  19   5   4        1.46        0.93      3.54 o
  20   5   4       58.28       49.96      5.68 o
   0   6   4      506.95      527.80      7.61 o
   1   6   4     1209.29     1187.78     10.71 o
   2   6   4      413.55      457.01      4.58 o
   3   6   4       61.66       52.00      1.77 o
   4   6   4      515.04      485.34      5.47 o
   5   6   4      218.18      211.59      3.63 o
   6   6   4      228.03      277.08      4.22 o
   7   6   4      159.00      166.54      3.17 o
   8   6   4      613.58      577.56      6.65 o
   9   6   4       34.08       25.68      1.76 o
  10   6   4      220.24      219.90      6.82 o
  11   6   4       26.08       26.74      3.23 o
  12   6   4       43.29       27.76      3.58 o
  13   6   4       23.82       24.66      3.58 o
  14   6   4       24.23       35.45      3.92 o
  15   6   4       58.67       57.35      4.73 o
  16   6   4       13.74       12.67      3.51 o
  17   6   4        0.49        6.37      3.44 o
  18   6   4       44.26       59.54      5.43 o
  19   6   4        2.68        5.25      3.79 o
   1   7   4      191.14      213.68      3.98 o
   2   7   4       88.90       76.48      2.51 o
   3   7   4      119.61      105.28      2.62 o
   4   7   4       81.52       59.22      3.03 o
   5   7   4      183.15      151.20      3.43 o
   6   7   4      127.80      116.54      3.73 o
   7   7   4      325.81      238.28      4.22 o
   8   7   4      545.74      520.38      6.70 o
   9   7   4      152.80      137.16      5.48 o
  10   7   4        8.21        5.11      2.25 o
  11   7   4       20.31       20.66      3.34 o
  12   7   4       43.19       24.42      3.66 o
  13   7   4       48.51       45.79      4.33 o
  14   7   4        6.29        8.95      3.34 o
  15   7   4       32.27       35.39      4.39 o
  16   7   4        1.62        5.63      3.59 o
  17   7   4       41.22       34.78      4.62 o
  18   7   4        3.64        5.81      3.92 o
   0   8   4       89.42      114.71      6.21 o
   1   8   4       96.86       86.57      2.59 o
   2   8   4      229.54      221.29      3.90 o
   3   8   4        0.91       -0.80      1.16 o
   4   8   4        0.28        0.55      1.24 o
   5   8   4       87.81       80.20      3.49 o
   6   8   4      331.66      322.48      5.36 o
   7   8   4      685.13      660.64      8.23 o
   8   8   4       71.11       76.65      2.89 o
   9   8   4       68.58       69.18      2.98 o
  10   8   4      128.73      115.47      3.66 o
  11   8   4       55.98       57.62      3.86 o
  12   8   4      266.20      257.48      8.66 o
  13   8   4      437.68      428.24     14.98 o
  14   8   4      126.86      129.94      7.53 o
  15   8   4        1.77        2.81      3.59 o
  16   8   4        2.59        2.56      3.44 o
  17   8   4       62.99       87.93      6.36 o
   1   9   4       42.57       50.63      2.38 o
   2   9   4        2.21        7.70      1.47 o
   3   9   4       35.58       32.81      2.01 o
   4   9   4        7.80        7.31      1.87 o
   5   9   4       70.59       70.05      2.77 o
   6   9   4      377.99      409.61      6.46 o
   7   9   4       82.09       74.37      3.41 o
   8   9   4      559.74      579.48      8.81 o
   9   9   4       16.97       14.88      2.25 o
  10   9   4        2.57       -0.07      1.79 o
  11   9   4        1.64        2.00      1.83 o
  12   9   4       74.19       74.96      4.25 o
  13   9   4       31.05       31.46      3.19 o
  14   9   4       42.28       37.76      4.71 o
  15   9   4        3.74        3.23      3.79 o
  16   9   4      103.39      119.86      7.88 o
   0  10   4      194.65      168.11      8.41 o
   1  10   4       72.78       55.56      2.64 o
   2  10   4        0.69        0.84      1.65 o
   3  10   4      137.20      160.75      4.24 o
   4  10   4      124.21      129.41      4.64 o
   5  10   4       86.00       91.16      3.43 o
   6  10   4       79.05       83.52      3.85 o
   7  10   4      224.83      226.80      5.64 o
   8  10   4       49.28       57.03      3.78 o
   9  10   4       36.12       42.65      2.92 o
  10  10   4       19.64       16.09      2.54 o
  11  10   4       40.42       48.35      3.10 o
  12  10   4        0.49        0.54      2.06 o
  13  10   4        2.06       -0.17      2.12 o
  14  10   4        0.10        0.09      2.81 o
   1  11   4       20.37       17.36      2.59 o
   2  11   4       62.21       55.81      3.36 o
   3  11   4       37.87       33.63      2.93 o
   4  11   4       15.66       10.93      2.45 o
   5  11   4        6.40        5.64      2.21 o
   6  11   4       15.13       23.78      2.85 o
   7  11   4      101.91      102.64      4.83 o
   8  11   4       20.71       31.71      3.41 o
   9  11   4       37.81       37.01      3.10 o
  10  11   4        0.71       -1.07      2.26 o
  11  11   4       38.21       40.38      4.26 o
  12  11   4        0.54       -0.34      3.58 o
  13  11   4        6.90       -1.53      3.92 o
   0  12   4       94.47      114.72      5.76 o
   1  12   4        1.13        0.20      2.02 o
   2  12   4       92.81      105.76      4.81 o
   3  12   4       64.73       78.13      4.00 o
   4  12   4        5.90        9.33      2.58 o
   5  12   4        0.23       -1.29      2.62 o
   6  12   4       32.68       42.36      3.97 o
   7  12   4       38.94       37.47      3.37 o
   8  12   4       56.56       54.39      5.38 o
   9  12   4        0.93       -0.85      3.44 o
  10  12   4       16.64       18.04      4.51 o
   1  13   4       47.24       47.37      4.16 o
   2  13   4        5.79        4.13      2.57 o
   3  13   4        0.60       -1.22      2.34 o
   4  13   4       10.80       12.45      3.92 o
   5  13   4       17.34       31.99      6.55 o
   6  13   4       55.37       43.20      5.21 o
   7  13   4       10.56       16.83      4.51 o
   1   1   5      332.35      302.63      2.91 o
   2   1   5     1332.25     1459.51     11.71 o
   3   1   5      235.48      246.26      2.77 o
   4   1   5     1083.82     1038.33     12.41 o
   5   1   5     4617.34     4897.41     43.81 o
   6   1   5      172.28      158.93      3.11 o
   7   1   5     6950.90     7710.57     68.38 o
   8   1   5      606.99      693.34      9.07 o
   9   1   5      220.29      212.98      4.27 o
  10   1   5     1068.62      930.88     11.92 o
  11   1   5      459.77      458.18      7.45 o
  12   1   5       43.58       36.10      2.43 o
  13   1   5     1113.99     1077.89     17.27 o
  14   1   5      171.84      157.45      6.65 o
  15   1   5       43.44       48.37      6.01 o
  16   1   5      160.68      165.01      8.28 o
  17   1   5       47.48       65.86      6.38 o
  18   1   5       73.87       63.44      6.38 o
  19   1   5       22.57       26.01      8.12 o
  20   1   5       57.67       79.53      7.62 o
  21   1   5        8.16       15.41      6.01 o
   0   2   5     1264.07     1429.86     15.33 o
   1   2   5      876.51      760.66      6.21 o
   2   2   5      545.19      586.46      5.40 o
   3   2   5     3605.49     3360.60     28.01 o
   4   2   5     1565.30     1656.09     13.37 o
   5   2   5      102.06       93.96      1.77 o
   6   2   5       81.13       87.33      2.81 o
   7   2   5      285.06      365.83      4.48 o
   8   2   5        2.43       14.49      1.09 o
   9   2   5      846.29      866.40      8.65 o
  10   2   5      571.88      607.43      7.64 o
  11   2   5        2.88        1.71      1.46 o
  12   2   5       64.75       70.28      3.98 o
  13   2   5     1831.02     1887.26     38.23 o
  14   2   5      181.09      168.50      6.37 o
  15   2   5      169.59      159.78      6.43 o
  16   2   5        3.70        6.88      5.71 o
  17   2   5        2.57       -1.89      3.00 o
  18   2   5       14.83       11.48      3.69 o
  19   2   5       65.01       86.11      5.88 o
  20   2   5        0.68       -0.13      3.34 o
  21   2   5       28.41       34.58      5.18 o
   1   3   5     2089.39     2013.69     15.03 o
   2   3   5      322.07      232.37      2.81 o
   3   3   5     5490.82     5504.28     44.91 o
   4   3   5        9.05       24.30      1.73 o
   5   3   5      795.27      829.13      6.82 o
   6   3   5      565.40      628.41      6.93 o
   7   3   5      339.18      330.63      5.28 o
   8   3   5      283.96      312.41      4.89 o
   9   3   5       54.39       61.57      5.20 o
  10   3   5        0.12       -1.09      1.09 o
  11   3   5      278.68      267.12      7.61 o
  12   3   5      690.35      688.64     11.08 o
  13   3   5       51.05       43.04      3.22 o
  14   3   5       23.72       23.06      2.87 o
  15   3   5        5.25       12.44      2.51 o
  16   3   5       97.08       99.44      4.81 o
  17   3   5        9.46       13.64      3.58 o
  18   3   5       27.50       42.57      4.84 o
  19   3   5        5.63       11.12      3.79 o
  20   3   5        8.21        9.63      4.27 o
   0   4   5    15586.84    14918.17    146.09 o
   1   4   5      395.91      411.77      4.20 o
   2   4   5     1679.12     1513.49     12.54 o
   3   4   5      767.41      792.31      7.94 o
   4   4   5     1958.13     1798.01     14.67 o
   5   4   5      651.05      676.12      6.34 o
   6   4   5       51.36       37.26      1.72 o
   7   4   5        3.07        7.47      0.73 o
   8   4   5      303.11      275.24      4.80 o
   9   4   5      484.14      480.22      6.95 o
  10   4   5        0.04        2.89      1.68 o
  11   4   5       36.63       22.09      2.51 o
  12   4   5      201.50      189.12      6.26 o
  13   4   5      417.76      387.78      8.94 o
  14   4   5      367.56      323.03      7.72 o
  15   4   5      211.38      177.57      6.86 o
  16   4   5        9.78        7.63      2.62 o
  17   4   5        0.73       -1.97      2.32 o
  18   4   5       64.07       77.09      6.35 o
  19   4   5        3.08        7.31      3.69 o
  20   4   5       21.08       32.25      5.06 o
   1   5   5     1101.26     1159.70      9.65 o
   2   5   5       94.12      100.10      4.00 o
   3   5   5      568.98      563.42      6.42 o
   4   5   5       12.13       21.00      1.24 o
   5   5   5      759.64      780.86      8.13 o
   6   5   5        1.43        0.92      1.34 o
   7   5   5       49.92       47.87      1.71 o
   8   5   5      222.06      262.46      4.33 o
   9   5   5      738.49      727.91     12.95 o
  10   5   5        5.94        0.81      3.45 o
  11   5   5      301.11      272.94      7.62 o
  12   5   5      155.17      134.57      4.95 o
  13   5   5        2.98        2.40      2.24 o
  14   5   5      334.13      336.76      8.11 o
  15   5   5       91.83       86.73      4.65 o
  16   5   5        0.95        1.08      2.54 o
  17   5   5       27.10       29.05      3.59 o
  18   5   5        0.00       -1.14      3.23 o
  19   5   5       56.17       76.93      6.25 o
   0   6   5      453.93      443.36      6.85 o
   1   6   5        2.13        6.16      1.12 o
   2   6   5      241.19      197.31      2.91 o
   3   6   5      800.40      813.76      8.79 o
   4   6   5      354.16      337.28      4.66 o
   5   6   5        0.62       -0.17      1.11 o
   6   6   5       19.33       25.18      1.52 o
   7   6   5        2.93        1.58      1.19 o
   8   6   5     1323.18     1293.42     14.05 o
   9   6   5      665.01      627.18      7.96 o
  10   6   5       77.50       74.24      3.99 o
  11   6   5       32.89       42.20      4.28 o
  12   6   5        4.54        6.50      3.14 o
  13   6   5        1.50        0.47      2.53 o
  14   6   5      449.92      375.12     10.13 o
  15   6   5        1.89        0.96      2.99 o
  16   6   5       21.25       21.73      4.51 o
  17   6   5        2.96        8.87      3.58 o
  18   6   5      109.62      102.29      6.36 o
  19   6   5        0.08       -1.37      4.62 o
   1   7   5       61.69       58.67      1.85 o
   2   7   5       41.22       28.04      1.67 o
   3   7   5       43.07       40.26      2.01 o
   4   7   5       28.11       17.50      1.49 o
   5   7   5     1015.10      970.88     10.49 o
   6   7   5     1927.05     1911.80     18.07 o
   7   7   5      941.66      937.82     10.27 o
   8   7   5      302.23      294.79      5.35 o
   9   7   5        1.94        4.53      1.51 o
  10   7   5       45.06       45.89      2.16 o
  11   7   5        2.15        1.95      1.78 o
  12   7   5       32.80       31.73      5.42 o
  13   7   5       24.45       37.95      4.84 o
  14   7   5       43.73       32.90      4.14 o
  15   7   5       29.38       29.54      4.36 o
  16   7   5       14.88        8.91      3.54 o
  17   7   5        0.81        1.69      3.69 o
  18   7   5        1.98       -0.43      3.69 o
   0   8   5      211.49      207.74      6.17 o
   1   8   5       20.87       25.01      1.64 o
   2   8   5      106.94      124.81      4.30 o
   3   8   5       85.91       76.75      2.56 o
   4   8   5      124.74       85.60      2.91 o
   5   8   5     1240.47     1205.65     12.78 o
   6   8   5       46.21       65.04      3.02 o
   7   8   5        0.00        0.23      2.68 o
   8   8   5       54.20       50.76      2.63 o
   9   8   5        1.85       -0.34      2.08 o
  10   8   5        1.03        2.84      1.68 o
  11   8   5       22.63       32.24      2.44 o
  12   8   5      112.21      107.45      4.35 o
  13   8   5       15.60       23.12      4.01 o
  14   8   5       29.83       29.83      5.30 o
  15   8   5       51.29       38.78      4.83 o
  16   8   5        5.48       12.96      3.89 o
  17   8   5       85.13      106.71      6.92 o
   1   9   5        7.52        9.90      2.06 o
   2   9   5        3.90        7.39      1.63 o
   3   9   5        2.63       -0.51      1.39 o
   4   9   5        0.69       -1.44      1.44 o
   5   9   5        1.15       -0.10      1.64 o
   6   9   5      571.80      540.50      7.66 o
   7   9   5       10.77       11.73      2.43 o
   8   9   5      535.43      496.51      8.15 o
   9   9   5       55.15       54.85      2.96 o
  10   9   5       35.25       26.75      2.60 o
  11   9   5       77.99       80.90      4.49 o
  12   9   5       19.41       29.14      2.51 o
  13   9   5       18.48       21.74      3.09 o
  14   9   5       40.19       39.86      5.71 o
  15   9   5       31.32       42.34      5.18 o
  16   9   5        4.50        7.32      5.93 o
   0  10   5       48.74       67.09      4.14 o
   1  10   5       27.91       22.02      2.20 o
   2  10   5       17.63       14.40      2.10 o
   3  10   5       10.09       11.37      2.01 o
   4  10   5        0.60       -1.36      1.96 o
   5  10   5       15.40       16.99      2.38 o
   6  10   5       19.21       18.77      2.50 o
   7  10   5       32.38       36.82      2.82 o
   8  10   5        4.89        5.30      2.19 o
   9  10   5        3.45        2.76      2.17 o
  10  10   5      166.21      166.79      4.97 o
  11  10   5        0.00       -0.13      2.36 o
  12  10   5        9.42       12.88      2.56 o
  13  10   5        9.87       15.88      2.63 o
  14  10   5        5.70        4.49      2.85 o
   1  11   5        4.43        1.66      1.86 o
   2  11   5       22.57       22.02      2.31 o
   3  11   5       59.25       53.70      3.33 o
   4  11   5       64.93       74.64      3.65 o
   5  11   5        2.48        1.57      2.69 o
   6  11   5       18.33       11.13      2.87 o
   7  11   5        8.19       12.62      3.47 o
   8  11   5        1.41        1.88      2.26 o
   9  11   5       19.97       28.10      2.93 o
  10  11   5       13.07       14.36      2.69 o
  11  11   5       14.76       13.51      3.14 o
  12  11   5        8.48        8.45      3.79 o
   0  12   5      158.58      128.15      6.08 o
   1  12   5       50.57       50.22      3.12 o
   2  12   5        4.54       10.91      2.52 o
   3  12   5        0.05        2.17      2.34 o
   4  12   5       48.10       66.71      4.38 o
   5  12   5        2.79        1.06      3.30 o
   6  12   5        1.13        2.92      2.87 o
   7  12   5       56.78       65.73      5.76 o
   8  12   5       30.99       25.61      4.59 o
   9  12   5        5.80       11.29      4.24 o
  10  12   5        6.46        3.73      3.79 o
   1  13   5        4.01        6.21      2.67 o
   2  13   5        0.33       -0.51      2.52 o
   3  13   5        0.27       -1.66      3.54 o
   4  13   5       78.92       86.28      9.85 o
   5  13   5        2.95        2.54      3.73 o
   6  13   5       32.76       35.06      6.99 o
   0   0   6     5546.33     5717.75     65.48 o
   1   0   6      589.51      880.43      8.81 o
   2   0   6     2575.85     2364.78     24.26 o
   3   0   6     1294.07     1496.24     15.82 o
   4   0   6      203.73      285.16      5.89 o
   5   0   6     3580.36     4077.79     47.40 o
   6   0   6     3688.42     4073.67     47.51 o
   7   0   6      213.72      259.22      4.44 o
   8   0   6     1590.60     1575.33     19.62 o
   9   0   6       49.38       64.39      3.45 o
  10   0   6       17.31       19.41      2.45 o
  11   0   6      156.06      130.90      8.72 o
  12   0   6      527.04      495.98     18.64 o
  13   0   6     1174.18     1183.74     33.67 o
  14   0   6     1489.13     1438.04     39.68 o
  15   0   6       61.39       29.46      6.61 o
  16   0   6       51.04       46.89      7.82 o
  17   0   6       47.52       43.29      7.82 o
  18   0   6      127.69      107.01     10.82 o
  19   0   6        2.91       -4.81      4.81 o
  20   0   6      224.51      216.43     15.63 o
  21   0   6       25.52       33.67      9.02 o
   1   1   6     2280.93     2381.27     16.38 o
   2   1   6       21.78       23.46      1.59 o
   3   1   6      711.65      702.35      5.86 o
   4   1   6      919.78      804.92      8.31 o
   5   1   6       58.69       62.02      2.52 o
   6   1   6     2175.53     2472.39     29.68 o
   7   1   6      445.20      495.84      5.78 o
   8   1   6      190.62      167.08      4.04 o
   9   1   6       37.67       34.13      1.44 o
  10   1   6     1256.89     1276.57     15.43 o
  11   1   6       12.59        6.88      1.94 o
  12   1   6     1446.62     1386.79     20.36 o
  13   1   6       51.75       55.84      5.30 o
  14   1   6      116.45      120.03      7.23 o
  15   1   6       17.78       25.07      4.45 o
  16   1   6       35.17       44.19      5.53 o
  17   1   6       14.44        3.31      3.83 o
  18   1   6        3.33        0.81      3.59 o
  19   1   6        2.97        1.58      4.02 o
  20   1   6       15.17       20.14      5.95 o
  21   1   6        4.06        8.44      5.30 o
   0   2   6    10814.97    10719.95    120.05 o
   1   2   6      536.96      741.62      6.15 o
   2   2   6      623.33      736.63      6.64 o
   3   2   6      197.73      244.60      3.15 o
   4   2   6      254.47      268.04      3.46 o
   5   2   6       56.10       41.24      2.33 o
   6   2   6      107.46      109.89      2.54 o
   7   2   6      382.07      425.28      5.60 o
   8   2   6      423.39      401.50      8.76 o
   9   2   6       77.30       96.35      3.35 o
  10   2   6      165.09      153.76      5.13 o
  11   2   6       44.89       42.77      2.99 o
  12   2   6      193.84      188.34      6.27 o
  13   2   6      414.77      383.23      9.15 o
  14   2   6     1080.48      929.29     20.83 o
  15   2   6       20.95       21.68      3.69 o
  16   2   6        4.35        3.21      2.78 o
  17   2   6        0.34       -1.60      2.78 o
  18   2   6        4.33        7.16      3.44 o
  19   2   6      132.95      143.26     10.58 o
  20   2   6        0.67        0.80      3.47 o
   1   3   6      478.09      578.66      5.29 o
   2   3   6      664.33      714.03      6.39 o
   3   3   6        2.25       -0.54      0.70 o
   4   3   6     1325.49     1378.20     13.83 o
   5   3   6      203.32      181.73      3.32 o
   6   3   6      592.23      631.78      8.24 o
   7   3   6     1391.57     1398.10     14.61 o
   8   3   6      981.47     1018.14     15.46 o
   9   3   6      322.62      271.87      5.80 o
  10   3   6       14.58        7.46      1.89 o
  11   3   6       82.85       80.37      3.81 o
  12   3   6      889.81      862.32     13.03 o
  13   3   6        6.23       12.84      2.52 o
  14   3   6       30.73       30.05      3.18 o
  15   3   6       27.05       24.11      3.69 o
  16   3   6       32.50       35.09      4.62 o
  17   3   6        0.00       -2.61      2.61 o
  18   3   6       39.95       29.12      4.45 o
  19   3   6       44.27       51.99      6.73 o
  20   3   6      136.00      153.92      7.97 o
   0   4   6     6752.20     7711.47     76.72 o
   1   4   6     2740.49     2602.74     19.33 o
   2   4   6      296.28      243.21      3.01 o
   3   4   6      953.50     1067.15     10.27 o
   4   4   6     2906.59     2937.68     25.04 o
   5   4   6       32.37       20.90      1.25 o
   6   4   6      214.27      227.76      3.26 o
   7   4   6      205.78      195.23      2.75 o
   8   4   6       16.48       10.69      1.32 o
   9   4   6        0.64       -0.27      1.63 o
  10   4   6      533.45      578.69      9.81 o
  11   4   6      320.05      304.47      7.99 o
  12   4   6        0.46        0.96      2.02 o
  13   4   6      265.46      274.27      7.08 o
  14   4   6       11.40       10.35      2.56 o
  15   4   6        1.98        2.11      2.32 o
  16   4   6       41.93       31.50      4.22 o
  17   4   6        3.06        7.03      3.73 o
  18   4   6        8.67       12.51      3.69 o
  19   4   6        0.05       -0.68      3.44 o
  20   4   6        0.44        0.70      3.79 o
   1   5   6      779.35      880.04      8.33 o
   2   5   6     3829.95     4041.71     29.42 o
   3   5   6      223.98      236.32      4.66 o
   4   5   6      902.24      819.18      9.41 o
   5   5   6     1646.14     1705.31     15.64 o
   6   5   6      270.12      262.75      3.91 o
   7   5   6       46.86       56.77      2.12 o
   8   5   6      511.38      494.36      6.48 o
   9   5   6     1263.02     1280.80     16.02 o
  10   5   6      559.38      542.27      8.32 o
  11   5   6      507.85      547.37     11.31 o
  12   5   6      317.60      315.31      7.56 o
  13   5   6       81.20       69.39      3.96 o
  14   5   6       40.08       34.48      3.35 o
  15   5   6        9.72        8.25      2.98 o
  16   5   6       22.34       11.89      3.05 o
  17   5   6       32.11       31.79      5.23 o
  18   5   6       15.38       11.63      4.01 o
  19   5   6       16.93       22.72      4.73 o
   0   6   6        2.17        1.53      1.30 o
   1   6   6      267.73      264.10      3.58 o
   2   6   6       14.97       22.26      1.20 o
   3   6   6      564.34      564.97      6.28 o
   4   6   6        0.19       -0.53      1.09 o
   5   6   6       25.17       20.04      1.48 o
   6   6   6       46.48       36.96      1.73 o
   7   6   6      229.35      205.75      6.06 o
   8   6   6        0.56        0.54      1.49 o
   9   6   6      296.53      257.57      4.64 o
  10   6   6      545.82      552.03      9.20 o
  11   6   6        0.50       -1.23      1.65 o
  12   6   6       50.85       49.43      4.14 o
  13   6   6        1.01        2.32      2.73 o
  14   6   6       35.08       33.62      4.01 o
  15   6   6      431.16      468.04     19.62 o
  16   6   6       61.15       48.94      4.92 o
  17   6   6        8.60       12.44      3.87 o
  18   6   6       11.71        4.76      4.87 o
   1   7   6       43.22       36.34      3.38 o
   2   7   6      250.31      257.43      5.35 o
   3   7   6        0.32        0.20      1.80 o
   4   7   6      353.07      386.98      5.72 o
   5   7   6      287.67      301.87      6.00 o
   6   7   6       97.44      110.74      3.71 o
   7   7   6       10.67        2.95      1.68 o
   8   7   6      405.88      387.17      6.37 o
   9   7   6      185.36      161.86      4.04 o
  10   7   6       20.18       22.72      1.92 o
  11   7   6        0.73        2.20      2.60 o
  12   7   6       84.25       84.51      3.74 o
  13   7   6        3.25        1.08      2.99 o
  14   7   6       29.89       27.47      3.98 o
  15   7   6       75.99       66.87      7.12 o
  16   7   6        0.32        1.59      3.49 o
  17   7   6       12.87        6.54      3.98 o
  18   7   6       20.05        6.61      5.10 o
   0   8   6      132.10      118.34      4.79 o
   1   8   6      232.86      285.57      4.52 o
   2   8   6       27.00       38.10      1.95 o
   3   8   6       34.51       44.40      2.80 o
   4   8   6        9.29        9.35      1.74 o
   5   8   6      289.35      323.95      6.18 o
   6   8   6      721.32      723.19      9.96 o
   7   8   6       48.18       49.12      2.81 o
   8   8   6        1.81        0.35      1.69 o
   9   8   6       67.59       69.90      3.15 o
  10   8   6       18.12       18.94      2.20 o
  11   8   6        4.11        0.62      1.66 o
  12   8   6        4.88        5.38      2.45 o
  13   8   6        0.10       -2.09      2.09 o
  14   8   6       30.49       18.39      4.05 o
  15   8   6       13.34       21.42      4.27 o
  16   8   6       18.57       30.20      5.35 o
  17   8   6       12.02       11.59      4.24 o
   1   9   6       27.37       26.08      2.09 o
   2   9   6       25.74       23.11      2.23 o
   3   9   6       93.66       75.56      2.66 o
   4   9   6        2.00        4.73      1.66 o
   5   9   6      190.01      181.19      5.55 o
   6   9   6       35.02       33.11      3.56 o
   7   9   6       14.52       14.07      2.19 o
   8   9   6       29.49       32.22      2.65 o
   9   9   6        2.70        3.20      1.96 o
  10   9   6       51.81       45.24      3.23 o
  11   9   6        0.13       -1.84      1.84 o
  12   9   6       72.49       77.23      3.58 o
  13   9   6       45.34       41.07      3.61 o
  14   9   6       23.49       20.67      3.29 o
  15   9   6        5.06        6.39      3.79 o
   0  10   6        9.92        9.42      3.87 o
   1  10   6       16.97        9.91      1.99 o
   2  10   6      169.51      149.33      4.20 o
   3  10   6       21.38        9.68      1.94 o
   4  10   6        5.29        3.56      2.38 o
   5  10   6        0.24        3.36      2.01 o
   6  10   6       45.64       40.62      3.54 o
   7  10   6       22.30       25.60      2.99 o
   8  10   6        2.49        3.25      2.07 o
   9  10   6       51.25       56.75      4.23 o
  10  10   6        5.49        7.66      2.72 o
  11  10   6        0.58       -1.29      2.09 o
  12  10   6        5.63        3.72      2.23 o
  13  10   6       46.97       48.67      5.71 o
  14  10   6        6.58        7.77      5.94 o
   1  11   6        8.25        4.57      2.03 o
   2  11   6        2.19        1.61      1.86 o
   3  11   6        9.46        9.37      2.43 o
   4  11   6       24.78       22.56      3.10 o
   5  11   6        0.85       -3.38      3.38 o
   6  11   6        2.63        3.12      2.60 o
   7  11   6        6.81        8.90      2.91 o
   8  11   6       41.00       31.15      3.60 o
   9  11   6       18.53       12.81      3.05 o
  10  11   6        2.12       -3.21      3.21 o
  11  11   6       25.37       24.06      5.39 o
  12  11   6        2.34        0.11      3.80 o
   0  12   6        0.40       -1.73      2.80 o
   1  12   6        9.72       14.48      2.33 o
   2  12   6       14.81       16.53      3.15 o
   3  12   6        1.37       -2.51      2.51 o
   4  12   6       36.89       40.03      3.85 o
   5  12   6       15.54       11.44      3.90 o
   6  12   6       15.41       10.77      3.92 o
   7  12   6       33.24       45.02      5.54 o
   8  12   6       38.12       33.07      4.97 o
   9  12   6        3.78       -3.58      3.58 o
   1  13   6        0.34       -1.36      2.84 o
   2  13   6        7.02        9.59      4.69 o
   3  13   6       16.46       16.92      4.22 o
   4  13   6       47.79       49.38      5.21 o
   5  13   6       13.32        9.23      4.04 o
   6  13   6       32.49       43.08      5.31 o
   1   1   7      658.54      652.94      5.36 o
   2   1   7       17.82       17.73      0.69 o
   3   1   7      118.18      135.07      2.25 o
   4   1   7      761.86      648.72      6.95 o
   5   1   7       11.72       20.33      3.09 o
   6   1   7       72.17      102.80      3.35 o
   7   1   7      962.95     1041.82     12.49 o
   8   1   7       89.37      110.13      2.95 o
   9   1   7        1.59       -0.20      3.50 o
  10   1   7        5.53       13.55      2.11 o
  11   1   7        2.14        1.05      1.81 o
  12   1   7      269.30      195.28      8.28 o
  13   1   7        2.65        7.11      3.59 o
  14   1   7        3.08       -1.80      3.40 o
  15   1   7      220.20      176.84     10.22 o
  16   1   7       50.76       22.95      5.11 o
  17   1   7        1.50        2.10      3.83 o
  18   1   7       46.83       44.31      5.73 o
  19   1   7       62.44       67.08      7.23 o
  20   1   7        5.23       10.14      4.87 o
   0   2   7      106.24      178.74      3.34 o
   1   2   7      518.42      472.63      4.44 o
   2   2   7     2909.80     3600.83     25.85 o
   3   2   7      349.36      341.08      3.58 o
   4   2   7     1438.44     1522.68     14.96 o
   5   2   7      335.93      416.59      4.81 o
   6   2   7      242.49      335.09      6.23 o
   7   2   7      158.83      198.81      3.79 o
   8   2   7      141.60      168.37      3.38 o
   9   2   7       28.39       19.20      1.32 o
  10   2   7      165.02      186.53      4.95 o
  11   2   7      190.40      193.62      5.32 o
  12   2   7        1.27        0.54      1.94 o
  13   2   7       10.37        9.72      3.09 o
  14   2   7      489.64      493.53     11.68 o
  15   2   7        0.20       -2.65      2.65 o
  16   2   7       23.69       29.57      4.04 o
  17   2   7       28.85       25.56      4.14 o
  18   2   7       42.60       29.39      4.39 o
  19   2   7        0.10        3.06      3.69 o
  20   2   7        0.34        0.69      5.51 o
   1   3   7     5379.45     5817.09     41.26 o
   2   3   7      223.83      167.85      2.74 o
   3   3   7      847.57      919.63      7.59 o
   4   3   7      518.59      531.93      6.56 o
   5   3   7        0.52       -0.68      0.75 o
   6   3   7        0.23        0.11      0.94 o
   7   3   7       33.12       26.80      1.24 o
   8   3   7      182.38      199.35      3.79 o
   9   3   7      467.85      504.49      6.97 o
  10   3   7      514.09      521.11     10.33 o
  11   3   7      368.32      392.46      7.89 o
  12   3   7        1.63        1.96      2.13 o
  13   3   7      279.45      305.93      8.13 o
  14   3   7      628.80      622.63     18.47 o
  15   3   7       59.07       46.93      4.39 o
  16   3   7       15.42       15.25      5.05 o
  17   3   7        0.75       -1.20      2.88 o
  18   3   7        8.93        2.04      3.34 o
  19   3   7       80.62      120.00      7.17 o
  20   3   7        2.67        2.55      4.01 o
   0   4   7    18392.59    18954.64    185.31 o
   1   4   7        0.14        0.28      0.90 o
   2   4   7        4.51       -0.34      0.76 o
   3   4   7      685.61      678.54      6.10 o
   4   4   7      194.71      151.09      2.81 o
   5   4   7        1.44        2.16      1.45 o
   6   4   7       12.02       21.26      1.80 o
   7   4   7        8.27       11.84      1.42 o
   8   4   7      227.09      223.70      3.52 o
   9   4   7       85.77       62.86      2.60 o
  10   4   7       11.10       11.25      1.67 o
  11   4   7       39.71       35.88      2.99 o
  12   4   7        0.14        1.80      2.20 o
  13   4   7        5.06       -2.82      3.82 o
  14   4   7      191.93      197.70      6.17 o
  15   4   7      104.32      101.12      6.01 o
  16   4   7       41.40       52.42      4.86 o
  17   4   7       10.22        7.32      3.44 o
  18   4   7        0.10        1.20      3.47 o
  19   4   7       12.56       19.24      4.51 o
   1   5   7      495.05      471.50      4.95 o
   2   5   7       30.74       30.71      1.36 o
   3   5   7       19.95       13.78      0.85 o
   4   5   7      770.81      738.49      7.98 o
   5   5   7      362.85      348.99      4.73 o
   6   5   7       30.44       27.20      2.07 o
   7   5   7       16.89       30.76      2.02 o
   8   5   7     3131.58     2885.52     27.97 o
   9   5   7        4.23        2.03      1.20 o
  10   5   7        1.94        1.03      1.62 o
  11   5   7      425.55      438.21      7.58 o
  12   5   7       23.15       23.86      3.47 o
  13   5   7      158.29      144.23      8.94 o
  14   5   7      519.80      542.05     10.61 o
  15   5   7        0.02        2.41      2.44 o
  16   5   7       20.44       25.37      4.27 o
  17   5   7       13.25       22.93      4.27 o
  18   5   7        7.43        7.32      3.92 o
  19   5   7        1.88       -1.80      3.82 o
   0   6   7      166.16      222.83      5.64 o
   1   6   7       41.91       29.24      1.43 o
   2   6   7      101.38       98.10      2.57 o
   3   6   7      508.55      509.93      6.01 o
   4   6   7      918.97      902.83      9.71 o
   5   6   7        9.14        7.43      1.89 o
   6   6   7       51.35       59.41      3.04 o
   7   6   7      796.24      803.63     11.49 o
   8   6   7      808.01      815.44     10.14 o
   9   6   7       34.50       28.45      2.73 o
  10   6   7      150.98      154.85      6.77 o
  11   6   7      121.49      105.69      4.08 o
  12   6   7        0.68       -1.13      1.84 o
  13   6   7        0.20       -0.60      2.65 o
  14   6   7      202.79      215.05     10.16 o
  15   6   7        7.78        5.69      3.27 o
  16   6   7       18.68       30.92      5.73 o
  17   6   7      131.52      169.29     10.52 o
  18   6   7       30.30       32.57      8.12 o
   1   7   7        6.19        5.56      1.31 o
   2   7   7       45.52       29.83      2.55 o
   3   7   7      205.45      191.92      3.60 o
   4   7   7      130.40      128.82      5.74 o
   5   7   7       27.99       27.85      2.73 o
   6   7   7     2807.32     2808.72     31.74 o
   7   7   7       10.49       11.33      2.30 o
   8   7   7       99.43      102.00      3.48 o
   9   7   7      437.79      435.09      7.00 o
  10   7   7       78.99       87.05      4.04 o
  11   7   7       17.09       17.49      2.03 o
  12   7   7       31.78       46.89      3.14 o
  13   7   7        0.16       -0.07      2.88 o
  14   7   7       27.98       30.75      4.33 o
  15   7   7      112.17      135.77      7.03 o
  16   7   7       95.20      115.11      6.67 o
  17   7   7        7.08       12.32      5.53 o
   0   8   7       87.47       97.02      4.44 o
   1   8   7       75.02      116.99      3.44 o
   2   8   7        2.45        0.93      1.35 o
   3   8   7        4.00        2.50      1.44 o
   4   8   7      897.66      913.41      9.65 o
   5   8   7        0.62       -1.63      1.91 o
   6   8   7        3.34        3.16      2.11 o
   7   8   7      108.64       99.89      4.25 o
   8   8   7      176.64      178.39      5.44 o
   9   8   7       44.72       40.06      3.00 o
  10   8   7        5.95        7.92      1.92 o
  11   8   7        0.00       -0.76      2.30 o
  12   8   7        7.36        4.33      1.97 o
  13   8   7        3.81        7.21      2.49 o
  14   8   7        6.16        8.06      3.66 o
  15   8   7       30.88       44.34      5.18 o
  16   8   7        7.28        8.04      3.89 o
   1   9   7      215.90      212.34      4.97 o
   2   9   7        4.98        2.26      1.68 o
   3   9   7       50.61       41.44      2.22 o
   4   9   7        0.00        1.21      1.91 o
   5   9   7      122.00      136.54      5.52 o
   6   9   7        0.32        2.03      2.21 o
   7   9   7        7.99        5.03      4.51 o
   8   9   7       28.19       38.47      3.35 o
   9   9   7        9.21       13.54      3.47 o
  10   9   7       13.85       19.51      2.43 o
  11   9   7       58.45       53.57      3.19 o
  12   9   7        0.06        1.43      2.22 o
  13   9   7        0.45       -0.69      2.21 o
  14   9   7        5.47        8.54      2.93 o
  15   9   7       37.24       38.35      4.92 o
   0  10   7       63.64       70.87      7.35 o
   1  10   7      308.94      272.85      5.47 o
   2  10   7       57.07       57.67      2.91 o
   3  10   7       10.60       13.67      2.74 o
   4  10   7       17.69       18.19      2.86 o
   5  10   7       35.12       31.92      2.81 o
   6  10   7        2.31        3.73      2.12 o
   7  10   7       50.33       61.94      3.97 o
   8  10   7        5.35        6.81      2.62 o
   9  10   7        0.03        4.65      2.62 o
  10  10   7       44.34       43.95      4.62 o
  11  10   7       80.01       88.64      5.32 o
  12  10   7        2.32        2.23      2.36 o
  13  10   7       48.88       50.99      5.00 o
   1  11   7       32.96       30.95      2.66 o
   2  11   7       35.17       26.61      3.38 o
   3  11   7       16.19       13.70      2.80 o
   4  11   7       27.83       33.58      3.51 o
   5  11   7        2.73        3.05      2.60 o
   6  11   7        0.34        2.74      2.61 o
   7  11   7       13.22       13.53      3.12 o
   8  11   7        1.81        2.68      2.80 o
   9  11   7       24.47       25.95      3.66 o
  10  11   7       58.63       63.42      5.64 o
  11  11   7        0.60        3.43      4.44 o
   0  12   7       15.14       14.46      3.44 o
   1  12   7       25.94       15.36      3.18 o
   2  12   7        0.76        1.39      2.60 o
   3  12   7        6.91        1.70      2.68 o
   4  12   7       17.16       22.64      3.54 o
   5  12   7        3.59       -0.02      4.39 o
   6  12   7       17.45       20.86      4.36 o
   7  12   7        1.58        1.56      3.58 o
   8  12   7       31.13       38.65      5.31 o
   9  12   7       31.55       32.73      5.08 o
   1  13   7        0.00       -0.55      2.80 o
   2  13   7        2.07       -0.48      3.51 o
   3  13   7        2.60        5.00      3.79 o
   4  13   7       16.75       20.11      6.02 o
   0   0   8      882.61     1072.59     14.23 o
   1   0   8     3705.25     3312.38     30.43 o
   2   0   8      668.13      692.68      9.75 o
   3   0   8     5028.43     4697.69     47.26 o
   4   0   8     2915.43     2837.84     29.20 o
   5   0   8       10.48        5.07      0.98 o
   6   0   8      546.95      663.50     11.54 o
   7   0   8     2075.49     2303.64     34.66 o
   8   0   8      131.23      151.50      9.02 o
   9   0   8      363.76      319.23     13.23 o
  10   0   8        1.57        4.21      3.61 o
  11   0   8       64.84       76.35      7.82 o
  12   0   8       10.27       16.83      5.41 o
  13   0   8      303.02      326.45     16.23 o
  14   0   8      960.25      859.70     28.26 o
  15   0   8       52.58       43.89      7.82 o
  16   0   8       18.56        9.62      5.41 o
  17   0   8       67.78       90.18     10.22 o
  18   0   8       11.95       13.23      6.61 o
  19   0   8      177.04      195.39     15.63 o
  20   0   8        1.96        6.61      7.21 o
   1   1   8      550.15      601.84      4.87 o
   2   1   8      127.51      149.49      1.91 o
   3   1   8     2647.59     2780.22     20.53 o
   4   1   8       63.17       53.01      1.27 o
   5   1   8      710.80      723.37      7.65 o
   6   1   8        7.95        1.16      1.02 o
   7   1   8      285.27      300.70      7.21 o
   8   1   8      191.48      210.81      5.18 o
   9   1   8       44.22       27.71      2.31 o
  10   1   8        0.00        0.60      2.31 o
  11   1   8      615.94      559.41     14.45 o
  12   1   8        1.26       -0.30      3.31 o
  13   1   8       44.05       33.56      9.32 o
  14   1   8      371.37      334.34     15.03 o
  15   1   8      110.68      120.79      7.86 o
  16   1   8      109.48      103.38      7.43 o
  17   1   8      117.57      117.75      8.08 o
  18   1   8       26.65       28.50      8.42 o
  19   1   8       67.13       80.92      7.65 o
  20   1   8       35.51       48.14      5.78 o
   0   2   8     7877.57     8261.33     81.83 o
   1   2   8      803.70      718.26      6.36 o
   2   2   8      283.01      326.31      3.89 o
   3   2   8       13.34       19.23      1.08 o
   4   2   8       43.94       51.38      2.09 o
   5   2   8      454.01      524.02      6.33 o
   6   2   8        2.40        0.92      0.94 o
   7   2   8      250.16      270.25      4.46 o
   8   2   8       58.81       45.56      2.86 o
   9   2   8       74.25       80.75      3.99 o
  10   2   8      290.75      332.99      6.73 o
  11   2   8      646.95      594.89     12.15 o
  12   2   8        5.16        2.83      2.73 o
  13   2   8        0.19       -1.78      3.97 o
  14   2   8       56.07       42.87      4.27 o
  15   2   8       61.42       68.97      5.21 o
  16   2   8        2.61        4.00      3.09 o
  17   2   8       61.27       57.82      5.08 o
  18   2   8       12.65       13.83      4.17 o
  19   2   8        3.80       -0.11      3.58 o
  20   2   8        4.81        3.15      4.14 o
   1   3   8     1089.10     1085.90      9.01 o
   2   3   8      398.97      526.30      5.11 o
   3   3   8       76.63       39.27      1.22 o
   4   3   8      125.14      159.31      2.95 o
   5   3   8     1887.30     1734.17     15.93 o
   6   3   8       10.82        7.17      1.16 o
   7   3   8      266.56      293.02      4.85 o
   8   3   8       72.99       68.11      2.35 o
   9   3   8      569.17      511.72      8.80 o
  10   3   8      145.82      150.23      4.76 o
  11   3   8     1673.68     1461.82     19.01 o
  12   3   8      154.19      171.33     12.90 o
  13   3   8     1541.11     1381.70     25.32 o
  14   3   8       78.47       83.30      5.43 o
  15   3   8       86.40       97.04      5.90 o
  16   3   8        8.49        6.12      3.23 o
  17   3   8       55.28       53.15      5.21 o
  18   3   8        1.81        3.28      3.69 o
  19   3   8        0.00        4.81      3.79 o
   0   4   8        5.29        2.57      1.30 o
   1   4   8      698.03      732.69      6.77 o
   2   4   8       83.78      128.40      2.62 o
   3   4   8       17.58       17.87      1.02 o
   4   4   8      565.04      565.00      5.89 o
   5   4   8      451.05      457.24      6.29 o
   6   4   8       60.45       58.21      2.53 o
   7   4   8        6.56        2.09      1.28 o
   8   4   8       77.27       75.06      2.67 o
   9   4   8     2508.12     2481.06     25.08 o
  10   4   8        0.15       -0.80      2.52 o
  11   4   8      182.97      188.37      6.29 o
  12   4   8       29.21       35.73      2.31 o
  13   4   8       89.35      103.25      4.82 o
  14   4   8       65.25       62.31      5.08 o
  15   4   8        3.18        1.85      3.23 o
  16   4   8        1.93        5.27      3.44 o
  17   4   8       55.35       73.89      5.94 o
  18   4   8        4.32        2.48      3.58 o
  19   4   8        9.99       18.67      7.64 o
   1   5   8      520.14      485.04      5.17 o
   2   5   8        1.93        1.60      0.89 o
   3   5   8       79.55       90.38      2.29 o
   4   5   8      118.73      126.95      2.82 o
   5   5   8      252.30      216.73      4.26 o
   6   5   8      368.73      347.06      6.59 o
   7   5   8      239.08      195.11      4.87 o
   8   5   8       21.22       15.54      2.06 o
   9   5   8       76.83       72.63      3.18 o
  10   5   8        2.55        0.64      1.72 o
  11   5   8      308.57      306.29      6.36 o
  12   5   8      492.32      484.89      7.82 o
  13   5   8       11.09       23.53      3.12 o
  14   5   8      126.62      125.54      9.94 o
  15   5   8        3.40        4.87      3.09 o
  16   5   8        5.24        6.50      4.28 o
  17   5   8        3.66        1.82      3.58 o
  18   5   8        4.40        8.05      4.04 o
   0   6   8     1110.77     1178.60     14.46 o
   1   6   8      172.31      162.59      3.86 o
   2   6   8       68.89       77.59      2.36 o
   3   6   8     2038.64     1948.23     16.85 o
   4   6   8      809.25      770.05      8.91 o
   5   6   8     2786.77     2693.22     30.17 o
   6   6   8       88.95       62.71      3.44 o
   7   6   8        0.05        0.10      1.90 o
   8   6   8      416.56      442.77      7.99 o
   9   6   8        4.42        1.75      1.74 o
  10   6   8        0.61       -1.82      1.82 o
  11   6   8        1.34       -1.40      1.40 o
  12   6   8      141.52      126.80      4.44 o
  13   6   8        8.77        6.44      2.12 o
  14   6   8       22.10       28.93      3.89 o
  15   6   8        8.09        1.50      3.83 o
  16   6   8       10.11       10.66      4.87 o
  17   6   8        0.03        2.83      4.45 o
  18   6   8       77.76       76.32      7.86 o
   1   7   8       51.44       49.06      2.06 o
   2   7   8        5.80        8.02      1.42 o
   3   7   8        3.49        4.26      1.37 o
   4   7   8        2.25        1.89      1.80 o
   5   7   8      237.49      233.99      5.19 o
   6   7   8        0.02        3.95      2.27 o
   7   7   8      651.26      634.24     10.39 o
   8   7   8      130.24      155.53      4.84 o
   9   7   8       96.27       87.99      3.96 o
  10   7   8       21.75       18.55      2.60 o
  11   7   8        2.61        0.16      1.69 o
  12   7   8       10.06        8.92      2.01 o
  13   7   8       27.49       30.15      4.02 o
  14   7   8       79.05       70.57      5.38 o
  15   7   8       16.79       25.55      4.42 o
  16   7   8       13.53       18.44      5.73 o
  17   7   8       14.94       12.93      5.53 o
   0   8   8        5.49        1.20      2.25 o
   1   8   8       25.85       44.72      2.41 o
   2   8   8        5.96        3.67      1.44 o
   3   8   8      110.65      116.83      3.47 o
   4   8   8       11.13        4.64      1.84 o
   5   8   8        0.00       -1.18      1.71 o
   6   8   8      279.62      293.89      7.02 o
   7   8   8        5.43        8.01      3.04 o
   8   8   8      143.29      145.67      5.99 o
   9   8   8       15.51       12.10      2.49 o
  10   8   8       15.93       16.30      2.66 o
  11   8   8        4.32        1.72      4.25 o
  12   8   8       24.18       17.89      2.34 o
  13   8   8       11.33       10.93      2.75 o
  14   8   8       77.92       69.84      4.29 o
  15   8   8       95.37      105.36      6.63 o
  16   8   8        0.26        3.73      5.05 o
   1   9   8      151.88      123.61      3.72 o
   2   9   8        4.66        2.85      1.79 o
   3   9   8       10.48        5.26      2.05 o
   4   9   8       33.33       29.52      4.39 o
   5   9   8       15.89       16.85      2.37 o
   6   9   8      230.07      248.03      6.95 o
   7   9   8       13.48       13.16      2.62 o
   8   9   8        0.25        0.66      3.31 o
   9   9   8       19.48       27.25      3.24 o
  10   9   8       21.31       24.99      3.11 o
  11   9   8        2.56        2.33      2.49 o
  12   9   8        5.23        2.20      2.45 o
  13   9   8        5.16        5.20      2.81 o
  14   9   8        0.00       -3.84      4.31 o
   0  10   8       92.15       75.32      4.57 o
   1  10   8      170.32      164.06      4.41 o
   2  10   8        0.92        2.34      2.05 o
   3  10   8       23.10       22.04      2.85 o
   4  10   8        0.02       -1.84      2.24 o
   5  10   8       26.23       25.89      3.12 o
   6  10   8        0.09        1.37      2.10 o
   7  10   8        0.94       -0.32      3.16 o
   8  10   8        0.02        2.42      2.86 o
   9  10   8        1.43       -0.20      2.62 o
  10  10   8        6.60        7.24      2.98 o
  11  10   8      160.99      171.27      6.40 o
  12  10   8        1.53        3.36      3.69 o
  13  10   8        0.38       -1.94      3.62 o
   1  11   8       22.37       17.27      2.61 o
   2  11   8        0.36        2.82      2.69 o
   3  11   8       15.70       19.66      3.10 o
   4  11   8       10.11        8.52      2.86 o
   5  11   8        0.59       -2.34      2.34 o
   6  11   8        0.99       -2.42      2.42 o
   7  11   8        7.69       10.19      3.15 o
   8  11   8       95.08      106.59      6.84 o
   9  11   8       85.87       91.90      5.23 o
  10  11   8        0.46       -3.33      3.44 o
  11  11   8        0.03       -2.66      3.79 o
   0  12   8        4.65        4.81      3.76 o
   1  12   8        2.04       -2.42      2.64 o
   2  12   8        0.28       -2.60      2.60 o
   3  12   8        0.34       -1.45      2.60 o
   4  12   8        2.74       -2.92      2.92 o
   5  12   8       14.45       24.35      4.33 o
   6  12   8       19.70       20.66      4.59 o
   7  12   8        2.91        3.09      3.87 o
   8  12   8       74.22       85.52      6.70 o
   1  13   8        4.07        3.71      3.51 o
   2  13   8        5.07        1.49      4.87 o
   3  13   8        0.01       -3.34      3.34 o
   1   1   9      973.90     1073.30      7.90 o
   2   1   9      675.94      780.59      6.47 o
   3   1   9      114.97      156.80      2.22 o
   4   1   9     1243.88     1271.29     10.26 o
   5   1   9      150.02      184.44      3.20 o
   6   1   9     1355.43     1358.16     12.98 o
   7   1   9     1256.67     1426.02     16.55 o
   8   1   9       53.18       73.68      4.68 o
   9   1   9       40.91       49.96      4.25 o
  10   1   9      116.20      107.44      6.15 o
  11   1   9        7.17       12.41      3.61 o
  12   1   9       53.62       46.04      5.10 o
  13   1   9       27.30       29.31      4.68 o
  14   1   9        1.68        3.93      4.81 o
  15   1   9      118.65      119.88      7.65 o
  16   1   9        8.59        5.92      4.02 o
  17   1   9        4.30        2.47      4.02 o
  18   1   9        1.04       -3.29      4.02 o
  19   1   9       87.05       83.25      6.59 o
   0   2   9       45.00       59.96      2.32 o
   1   2   9      224.70      221.58      2.96 o
   2   2   9      352.05      329.73      3.66 o
   3   2   9       19.20       22.03      2.07 o
   4   2   9      164.42      163.07      2.40 o
   5   2   9      148.72      166.09      2.94 o
   6   2   9        3.33        8.88      1.67 o
   7   2   9      108.14      103.50      2.92 o
   8   2   9        0.65        1.10      1.15 o
   9   2   9      107.60       99.78      3.72 o
  10   2   9       22.86       23.56      3.71 o
  11   2   9       14.96       25.10      3.47 o
  12   2   9        0.34       -2.43      2.43 o
  13   2   9        9.20        1.29      3.24 o
  14   2   9      153.45      164.68      7.17 o
  15   2   9       15.64       10.30      5.08 o
  16   2   9        0.33        2.00      3.12 o
  17   2   9        8.10        6.61      3.47 o
  18   2   9       13.48       16.54      4.24 o
  19   2   9        0.01        1.50      3.89 o
   1   3   9       32.12       28.74      1.51 o
   2   3   9     1516.38     1683.15     13.24 o
   3   3   9       24.49       22.76      1.01 o
   4   3   9     2092.90     2065.95     18.63 o
   5   3   9      450.60      489.42      5.54 o
   6   3   9      350.71      330.61      5.72 o
   7   3   9       31.15       37.48      2.50 o
   8   3   9       10.76       10.64      1.49 o
   9   3   9        0.43        1.02      1.52 o
  10   3   9     1757.38     1781.98     28.29 o
  11   3   9        9.40       14.62      3.45 o
  12   3   9     1813.85     1775.20     27.07 o
  13   3   9      319.08      303.78      9.25 o
  14   3   9      437.74      422.61     11.22 o
  15   3   9       27.26       27.11      4.04 o
  16   3   9       12.19       14.08      3.69 o
  17   3   9        3.13       -2.99      2.99 o
  18   3   9       11.71        9.02      3.82 o
  19   3   9        4.38        5.22      3.92 o
   0   4   9     3680.48     3544.66     37.04 o
   1   4   9        0.69        3.13      0.98 o
   2   4   9       51.17       71.75      1.85 o
   3   4   9        2.99        0.44      1.22 o
   4   4   9       65.15       55.31      2.01 o
   5   4   9        2.41        2.21      1.06 o
   6   4   9      243.53      209.57      4.87 o
   7   4   9      412.81      367.12      6.62 o
   8   4   9     1279.49     1234.70     15.08 o
   9   4   9       70.65       83.75      3.53 o
  10   4   9      137.74      152.83      3.93 o
  11   4   9       78.89       70.19      4.49 o
  12   4   9      206.80      218.21      7.97 o
  13   4   9      131.06      149.43      6.92 o
  14   4   9      117.20      101.12      6.12 o
  15   4   9        3.19        4.47      4.03 o
  16   4   9       12.99        4.87      3.44 o
  17   4   9        3.44        6.41      3.58 o
  18   4   9       45.76       39.94      5.31 o
  19   4   9        2.83       -2.58      7.51 o
   1   5   9      539.68      509.70      5.51 o
   2   5   9      401.00      424.90      4.78 o
   3   5   9      267.83      261.88      4.45 o
   4   5   9     1152.98     1079.31     11.25 o
   5   5   9      233.40      217.29      4.57 o
   6   5   9      296.42      266.33      5.85 o
   7   5   9      169.95      168.11      6.25 o
   8   5   9       42.93       32.68      2.56 o
   9   5   9      128.63      109.72      5.29 o
  10   5   9       22.67       26.92      2.42 o
  11   5   9       10.93       13.63      2.19 o
  12   5   9       24.54       17.80      3.19 o
  13   5   9       50.95       48.60      4.83 o
  14   5   9       10.46        8.32      3.58 o
  15   5   9        3.92        4.08      3.34 o
  16   5   9       22.97       17.10      4.14 o
  17   5   9        8.96        6.81      3.82 o
  18   5   9       12.80       17.05      4.49 o
   0   6   9      275.57      253.61      5.37 o
   1   6   9        1.07        9.66      1.44 o
   2   6   9       16.36       17.25      1.57 o
   3   6   9        3.30       11.69      1.74 o
   4   6   9       81.09       64.16      3.38 o
   5   6   9      120.22       88.92      3.33 o
   6   6   9     1884.52     1913.72     20.34 o
   7   6   9        1.57       -0.06      2.27 o
   8   6   9        8.24        9.17      2.23 o
   9   6   9       49.98       55.20      3.14 o
  10   6   9        4.14        2.88      2.02 o
  11   6   9      128.18      140.10      5.73 o
  12   6   9       12.66        8.90      2.26 o
  13   6   9       59.93       55.73      8.12 o
  14   6   9      137.70      115.88      9.32 o
  15   6   9       17.76       22.24      5.53 o
  16   6   9      111.52      125.91      8.71 o
  17   6   9       68.38       82.69      8.08 o
   1   7   9        1.50        0.22      1.35 o
   2   7   9        6.19        8.44      1.51 o
   3   7   9      141.36      102.70      3.21 o
   4   7   9      482.71      494.35      6.94 o
   5   7   9       99.33      120.30      4.04 o
   6   7   9        2.92        9.50      1.93 o
   7   7   9       12.56       10.25      2.33 o
   8   7   9        8.68       17.30      2.49 o
   9   7   9       13.72       18.94      2.60 o
  10   7   9       27.71       32.40      2.98 o
  11   7   9        4.63        4.10      3.04 o
  12   7   9       19.91       22.54      2.75 o
  13   7   9       30.13       21.18      3.89 o
  14   7   9       90.21       80.59      9.93 o
  15   7   9       11.21       10.22      5.10 o
  16   7   9        0.24        1.96      4.87 o
   0   8   9      135.72      164.14      5.92 o
   1   8   9      212.85      169.21      4.08 o
   2   8   9      106.57       89.50      3.14 o
   3   8   9      159.35      121.22      3.65 o
   4   8   9      186.76      175.48      4.65 o
   5   8   9       13.79        8.43      2.05 o
   6   8   9       16.93       13.30      2.26 o
   7   8   9       15.07       11.52      2.24 o
   8   8   9       26.59       28.64      3.30 o
   9   8   9        4.52        3.35      2.30 o
  10   8   9        0.93        0.00      2.18 o
  11   8   9        7.81        2.83      2.49 o
  12   8   9       21.86       27.49      3.14 o
  13   8   9        1.72       -1.33      2.58 o
  14   8   9       20.34       18.29      4.22 o
  15   8   9       53.81       68.74     11.12 o
   1   9   9       49.46       44.61      2.88 o
   2   9   9        2.25        0.31      1.90 o
   3   9   9        0.46       -1.63      2.08 o
   4   9   9        2.89        2.22      1.93 o
   5   9   9        0.16        0.09      2.01 o
   6   9   9        6.36       12.37      2.34 o
   7   9   9       53.45       37.64      2.88 o
   8   9   9        0.00       -1.72      2.23 o
   9   9   9       37.31       43.72      3.69 o
  10   9   9        1.35       -3.63      4.07 o
  11   9   9       38.25       36.89      3.64 o
  12   9   9        2.27        0.83      2.62 o
  13   9   9       10.77        4.46      2.98 o
  14   9   9        0.22       -1.43      2.77 o
   0  10   9       16.26       31.25      8.12 o
   1  10   9      112.32      134.55      4.56 o
   2  10   9       14.43       15.96      2.42 o
   3  10   9        0.00       -2.29      2.29 o
   4  10   9        5.23        1.25      2.49 o
   5  10   9       18.26       26.68      3.16 o
   6  10   9       13.00       12.86      2.51 o
   7  10   9        0.57       -2.14      2.14 o
   8  10   9        7.94        9.86      2.54 o
   9  10   9        9.32        8.93      3.24 o
  10  10   9       39.63       50.87      4.34 o
  11  10   9       25.94       39.30      6.71 o
  12  10   9       12.51        7.25      4.14 o
   1  11   9       21.25       14.27      2.85 o
   2  11   9        0.62       -0.45      3.12 o
   3  11   9        3.50        2.25      2.64 o
   4  11   9       32.80       38.85      3.85 o
   5  11   9        6.14        2.71      2.84 o
   6  11   9        0.11       -2.56      2.56 o
   7  11   9       30.76       23.54      4.33 o
   8  11   9       10.76       14.28      5.28 o
   9  11   9        2.50        0.00      3.15 o
  10  11   9        0.08       -3.66      3.66 o
   0  12   9        8.05        2.06      3.89 o
   1  12   9        5.37       -0.39      3.44 o
   2  12   9        4.82        4.56      3.51 o
   3  12   9        0.13       -2.95      2.95 o
   4  12   9       72.37       92.21      6.17 o
   5  12   9        1.61       -3.34      3.34 o
   6  12   9        3.16        4.53      4.01 o
   7  12   9        5.32        3.49      3.89 o
   0   0  10       63.75       21.03      2.98 o
   1   0  10       40.03       47.98      1.88 o
   2   0  10      550.13      665.03      7.93 o
   3   0  10      472.71      617.17      7.33 o
   4   0  10     2048.61     2097.61     22.42 o
   5   0  10      241.91      301.09      7.79 o
   6   0  10        0.36       -2.71      2.71 o
   7   0  10       29.45       36.77      3.17 o
   8   0  10       45.63       44.54      3.45 o
   9   0  10      346.67      295.18     13.83 o
  10   0  10        8.84        5.41      4.21 o
  11   0  10       92.12       81.16      8.42 o
  12   0  10        1.28        6.01      4.81 o
  13   0  10      333.79      336.06     16.83 o
  14   0  10      224.94      220.64     13.83 o
  15   0  10      133.69      118.43     10.82 o
  16   0  10        1.99        2.40      5.41 o
  17   0  10      192.58      185.17     14.43 o
  18   0  10        3.31       -2.40      6.61 o
  19   0  10        4.71       -4.81      6.01 o
   1   1  10      266.69      268.11      3.20 o
   2   1  10       45.68       30.27      1.19 o
   3   1  10      828.88      919.87      7.49 o
   4   1  10        6.50       17.54      1.10 o
   5   1  10      569.86      601.95      7.03 o
   6   1  10      336.05      355.22      5.01 o
   7   1  10      743.44      738.54     10.19 o
   8   1  10        0.16        1.39      1.51 o
   9   1  10        4.77        0.31      1.81 o
  10   1  10       33.62       23.24      3.83 o
  11   1  10       14.66       13.49      3.76 o
  12   1  10       21.79       18.37      4.02 o
  13   1  10       16.84       12.62      4.25 o
  14   1  10      110.46       98.90      7.23 o
  15   1  10       46.71       42.04      5.73 o
  16   1  10       92.92       91.87      9.02 o
  17   1  10        0.03        4.34      3.44 o
  18   1  10       39.29       51.12      6.66 o
  19   1  10        2.62        5.09      4.04 o
   0   2  10     2959.80     3549.59     36.82 o
   1   2  10       25.68       22.31      1.18 o
   2   2  10        9.93       16.31      0.97 o
   3   2  10      695.35      728.11      6.62 o
   4   2  10        0.43       -0.07      0.96 o
   5   2  10      268.86      291.52      4.51 o
   6   2  10       52.31       62.04      2.22 o
   7   2  10       57.36       49.63      2.04 o
   8   2  10      176.72      179.00      4.67 o
   9   2  10      659.14      638.29      9.90 o
  10   2  10      339.42      332.76     10.24 o
  11   2  10       77.78       80.19      4.86 o
  12   2  10        0.06       -0.76      2.83 o
  13   2  10        0.53       -1.33      2.53 o
  14   2  10       24.70       20.16      4.04 o
  15   2  10        7.81        2.13      3.19 o
  16   2  10        1.32        9.66      3.58 o
  17   2  10        0.19        1.14      3.34 o
  18   2  10       15.04       15.35      4.27 o
  19   2  10       35.56       40.64      5.55 o
   1   3  10       73.39       90.79      2.10 o
   2   3  10      355.34      358.08      4.78 o
   3   3  10       25.64       40.29      1.51 o
   4   3  10      255.89      219.18      3.79 o
   5   3  10        9.46       11.83      1.43 o
   6   3  10        4.52        3.47      1.25 o
   7   3  10      532.55      535.18      7.67 o
   8   3  10       40.19       41.67      2.84 o
   9   3  10      854.97      857.64     13.85 o
  10   3  10       24.31       32.74      2.58 o
  11   3  10      125.80       99.59      6.68 o
  12   3  10       41.77       49.84      4.51 o
  13   3  10        1.47        2.29      3.23 o
  14   3  10      101.11       86.73      5.78 o
  15   3  10       34.53       35.11      4.62 o
  16   3  10       28.46       23.62      4.27 o
  17   3  10       34.56       27.62      4.73 o
  18   3  10        5.27        2.61      3.58 o
  19   3  10        1.91        3.01      6.61 o
   0   4  10        6.01       13.13      1.71 o
   1   4  10      514.00      512.15      5.43 o
   2   4  10       76.48       84.15      2.53 o
   3   4  10       59.17       55.28      2.20 o
   4   4  10      854.77      841.45      9.20 o
   5   4  10      155.00      141.01      3.66 o
   6   4  10        3.37        5.44      1.52 o
   7   4  10        2.90        1.87      2.17 o
   8   4  10      533.89      514.69      9.63 o
   9   4  10      213.11      204.42      4.85 o
  10   4  10       36.92       25.25      2.17 o
  11   4  10      464.29      474.44     11.02 o
  12   4  10        1.80        0.28      2.26 o
  13   4  10      242.51      229.76     12.78 o
  14   4  10       27.14       21.51      4.04 o
  15   4  10       22.01       19.44      4.17 o
  16   4  10        4.16        7.51      3.58 o
  17   4  10        0.79       -0.20      3.47 o
  18   4  10       15.04       27.72      5.18 o
   1   5  10        5.72        7.80      1.19 o
   2   5  10       73.37       83.12      3.88 o
   3   5  10       12.27       21.03      1.84 o
   4   5  10       10.26        8.11      1.97 o
   5   5  10     1621.60     1578.10     17.17 o
   6   5  10      726.83      742.63     13.48 o
   7   5  10      370.88      370.78      6.37 o
   8   5  10       10.40       20.10      2.39 o
   9   5  10      428.08      407.29      8.42 o
  10   5  10       36.73       52.61      5.12 o
  11   5  10      896.93      892.28     12.95 o
  12   5  10      168.48      137.07      5.17 o
  13   5  10      406.43      404.02     14.03 o
  14   5  10      143.38      157.49      8.65 o
  15   5  10       21.03       25.08      4.39 o
  16   5  10        8.04       11.22      8.03 o
  17   5  10       74.57       73.02      6.36 o
   0   6  10     1335.88     1374.31     18.65 o
   1   6  10      722.07      819.64      8.66 o
   2   6  10       93.41      107.58      3.31 o
   3   6  10      610.12      576.18      7.57 o
   4   6  10       33.23       36.62      2.17 o
   5   6  10      203.00      175.09      4.56 o
   6   6  10       73.02       78.07      4.46 o
   7   6  10        4.73        4.45      1.86 o
   8   6  10      333.96      326.61      9.20 o
   9   6  10       38.26       33.42      2.85 o
  10   6  10       45.92       47.57      3.22 o
  11   6  10        4.96        2.45      2.88 o
  12   6  10       45.18       53.96      3.29 o
  13   6  10      216.01      241.01     10.83 o
  14   6  10       70.10       76.29      7.00 o
  15   6  10       81.40      113.00      8.28 o
  16   6  10        0.31        1.26      4.45 o
  17   6  10       13.03       15.91      5.48 o
   1   7  10      268.58      284.30      5.10 o
   2   7  10        4.69       -0.38      1.97 o
   3   7  10       73.49       72.06      2.84 o
   4   7  10       66.47       57.18      2.88 o
   5   7  10        0.68        1.00      1.84 o
   6   7  10        9.35       11.75      2.10 o
   7   7  10        2.43       -1.72      1.72 o
   8   7  10        6.56        7.41      2.29 o
   9   7  10       44.60       46.29      3.34 o
  10   7  10        7.13        8.79      2.38 o
  11   7  10        6.29        6.61      2.47 o
  12   7  10       10.70        8.89      2.52 o
  13   7  10        5.06        0.30      2.73 o
  14   7  10       17.53       18.21      7.51 o
  15   7  10        0.13       -0.63      7.51 o
  16   7  10       17.31       26.24      6.38 o
   0   8  10       80.60       93.67      7.20 o
   1   8  10      930.49      893.87     11.86 o
   2   8  10       13.72        3.97      1.99 o
   3   8  10       18.70       15.96      2.01 o
   4   8  10       77.72       80.91      4.36 o
   5   8  10      232.64      236.79      5.66 o
   6   8  10       16.07       13.18      2.30 o
   7   8  10      271.25      280.18      6.17 o
   8   8  10      104.27      104.87      4.15 o
   9   8  10        2.14        2.56      2.34 o
  10   8  10       54.25       54.33      3.64 o
  11   8  10        3.92        6.09      2.66 o
  12   8  10        4.34        0.73      2.58 o
  13   8  10        1.53       -1.97      2.62 o
  14   8  10       47.15       62.61      5.00 o
  15   8  10       81.83       79.69      8.08 o
   1   9  10        0.82        2.45      2.05 o
   2   9  10       22.25       15.06      2.45 o
   3   9  10       48.91       39.66      4.00 o
   4   9  10       93.53       95.73      4.52 o
   5   9  10        0.00        1.24      2.18 o
   6   9  10      237.39      245.31      5.98 o
   7   9  10       23.00       29.68      2.89 o
   8   9  10       26.69       32.75      3.39 o
   9   9  10        0.63       -2.18      2.18 o
  10   9  10       22.25       32.11      3.56 o
  11   9  10        0.04        0.35      2.66 o
  12   9  10        4.76        1.80      5.03 o
  13   9  10        9.39        2.70      4.75 o
   0  10  10       12.64       15.38      4.19 o
   1  10  10        0.83       -0.41      2.38 o
   2  10  10        9.27       14.50      2.85 o
   3  10  10        0.88        0.79      2.90 o
   4  10  10        5.58        1.50      2.60 o
   5  10  10       98.61       86.15      4.67 o
   6  10  10        0.68        1.44      2.73 o
   7  10  10        8.74       11.48      2.62 o
   8  10  10       11.35       11.67      2.75 o
   9  10  10        0.04        2.51      2.80 o
  10  10  10        0.37       -2.90      2.90 o
  11  10  10        0.01       -0.86      3.91 o
   1  11  10       19.52       19.54      4.46 o
   2  11  10        1.65        1.52      3.33 o
   3  11  10       23.96       24.61      3.51 o
   4  11  10        2.95        7.41      2.96 o
   5  11  10       18.00       18.91      3.45 o
   6  11  10       32.31       45.12      5.18 o
   7  11  10        2.23        9.00      4.11 o
   8  11  10       74.24       96.92      6.46 o
   9  11  10        2.25        3.81      3.73 o
   0  12  10       11.94       10.82      7.21 o
   1  12  10        0.47       -0.31      3.31 o
   2  12  10        9.60       12.98      3.98 o
   3  12  10       17.75       32.16      6.15 o
   4  12  10        0.02        0.48      3.79 o
   5  12  10       35.61       39.97      5.43 o
   1   1  11      587.20      625.40      5.41 o
   2   1  11        0.73       -0.11      0.84 o
   3   1  11       13.61        2.68      0.83 o
   4   1  11      332.93      324.50      4.31 o
   5   1  11      497.01      420.22      5.68 o
   6   1  11        9.00       10.66      1.66 o
   7   1  11     1430.37     1472.77     16.19 o
   8   1  11      130.88      148.56      3.83 o
   9   1  11      205.66      168.13      4.17 o
  10   1  11      367.94      341.19      7.13 o
  11   1  11       37.03       20.64      3.47 o
  12   1  11      581.92      549.78     15.51 o
  13   1  11      332.31      303.00     11.90 o
  14   1  11      102.22       81.33      7.33 o
  15   1  11       14.32       16.55      4.89 o
  16   1  11       34.79       43.18      4.86 o
  17   1  11       17.60       15.08      4.04 o
  18   1  11        1.47        4.50      3.92 o
   0   2  11        4.79        7.74      1.58 o
   1   2  11      490.67      432.57      4.45 o
   2   2  11       35.99       51.89      2.43 o
   3   2  11      166.82      160.56      2.78 o
   4   2  11       32.97       34.31      1.60 o
   5   2  11       13.31       13.56      1.43 o
   6   2  11       26.78       32.68      1.83 o
   7   2  11       95.01       92.68      3.24 o
   8   2  11       13.17        9.48      1.71 o
   9   2  11       40.78       56.91      3.15 o
  10   2  11      328.54      298.64      6.61 o
  11   2  11      209.92      233.58      5.89 o
  12   2  11        1.13        0.12      2.86 o
  13   2  11       44.98       49.71      4.73 o
  14   2  11      131.56      120.22      7.93 o
  15   2  11      143.25      144.61      8.99 o
  16   2  11       23.68       18.18      4.24 o
  17   2  11        5.38        0.09      5.65 o
  18   2  11       54.07       51.20      9.23 o
   1   3  11      514.77      544.71      5.63 o
   2   3  11       17.07       34.44      1.65 o
   3   3  11      920.62      899.57      9.75 o
   4   3  11      139.57      117.83      3.00 o
   5   3  11      227.85      219.55      4.53 o
   6   3  11       35.33       42.70      2.20 o
   7   3  11      416.32      381.25      5.77 o
   8   3  11      238.18      230.26      4.96 o
   9   3  11        2.78        3.01      1.99 o
  10   3  11      204.22      191.85      5.44 o
  11   3  11       66.57       73.49      4.60 o
  12   3  11        0.62       -2.17      2.17 o
  13   3  11       22.69       10.50      3.34 o
  14   3  11       48.48       49.61      5.31 o
  15   3  11       18.76       15.87      4.87 o
  16   3  11        0.05        1.34      3.19 o
  17   3  11        2.61        4.04      3.79 o
  18   3  11       21.45       28.97      5.50 o
   0   4  11      350.22      431.68      7.08 o
   1   4  11       77.15       46.26      1.71 o
   2   4  11      391.97      384.47      5.58 o
   3   4  11       89.65       67.83      2.53 o
   4   4  11      662.21      634.46      7.69 o
   5   4  11        2.57        3.20      1.69 o
   6   4  11      636.36      599.69      8.38 o
   7   4  11      286.45      283.74      6.31 o
   8   4  11      225.98      214.57      4.67 o
   9   4  11       40.54       29.94      2.77 o
  10   4  11       54.24       50.85      3.19 o
  11   4  11       32.25       30.54      2.87 o
  12   4  11        1.39        5.49      2.24 o
  13   4  11      109.08      104.92      4.36 o
  14   4  11      151.53      165.08      7.75 o
  15   4  11       54.57       54.30      8.83 o
  16   4  11        8.02       11.52      4.14 o
  17   4  11       52.94       67.69      6.25 o
   1   5  11      423.63      469.44      6.46 o
   2   5  11       20.22       15.76      1.82 o
   3   5  11        8.32        4.42      1.57 o
   4   5  11      104.96       94.47      3.04 o
   5   5  11       13.48       10.76      1.99 o
   6   5  11      353.38      366.97      6.49 o
   7   5  11      318.92      299.20      5.79 o
   8   5  11      313.23      341.64      6.23 o
   9   5  11       97.13       92.76      4.02 o
  10   5  11       35.87       31.34      4.13 o
  11   5  11       59.48       63.02      4.00 o
  12   5  11      113.67       93.08      5.08 o
  13   5  11        5.91        5.21      2.50 o
  14   5  11        0.49        0.22      4.02 o
  15   5  11       12.98       16.95      4.14 o
  16   5  11       61.66       73.81      6.13 o
  17   5  11       16.95       18.44      4.86 o
   0   6  11      796.35      737.63     12.52 o
   1   6  11      133.43      155.18      3.80 o
   2   6  11      154.44      136.79      4.21 o
   3   6  11      712.18      647.21     10.84 o
   4   6  11       57.07       65.52      3.43 o
   5   6  11      274.81      263.52      5.56 o
   6   6  11       83.11       82.58      3.39 o
   7   6  11      294.38      299.01      6.03 o
   8   6  11       16.68       18.88      2.25 o
   9   6  11       20.31       23.13      2.66 o
  10   6  11      101.71       95.24      4.18 o
  11   6  11        4.84        3.01      2.62 o
  12   6  11       15.05       14.52      3.19 o
  13   6  11       42.71       42.16      4.27 o
  14   6  11        9.33        9.51      4.87 o
  15   6  11       38.42       39.72     10.82 o
  16   6  11        0.06        3.61      4.87 o
   1   7  11        0.46        1.08      1.86 o
   2   7  11      339.32      287.06      5.35 o
   3   7  11       10.18        8.12      2.46 o
   4   7  11        2.23        0.01      2.23 o
   5   7  11      248.20      212.22      5.17 o
   6   7  11      162.33      141.33      4.39 o
   7   7  11        3.22        2.09      1.89 o
   8   7  11       26.41       34.35      2.69 o
   9   7  11       52.45       63.04      3.29 o
  10   7  11        3.19       -0.56      2.78 o
  11   7  11       36.14       49.57      3.56 o
  12   7  11       90.47       86.26      5.31 o
  13   7  11       46.64       57.87      5.21 o
  14   7  11       34.43       34.57      4.06 o
  15   7  11        2.97       -0.60      4.68 o
   0   8  11      117.42      114.43      6.50 o
   1   8  11        4.51        1.13      2.23 o
   2   8  11       95.83       83.53      3.73 o
   3   8  11       14.00       22.09      2.84 o
   4   8  11      243.35      197.52      5.18 o
   5   8  11       43.63       44.73      3.01 o
   6   8  11        0.47        0.04      2.28 o
   7   8  11      186.75      191.31      5.31 o
   8   8  11       14.66       12.37      3.09 o
   9   8  11       11.16       16.97      2.61 o
  10   8  11       56.52       62.39      3.50 o
  11   8  11       49.34       58.42      4.10 o
  12   8  11        4.21        6.72      3.35 o
  13   8  11       17.46        8.42      3.50 o
  14   8  11        3.10        0.95      5.05 o
   1   9  11        3.19        7.39      2.53 o
   2   9  11       10.86       15.83      2.74 o
   3   9  11       33.42       43.17      3.62 o
   4   9  11       40.34       43.02      3.64 o
   5   9  11       19.65       18.64      3.05 o
   6   9  11       20.50       27.58      3.12 o
   7   9  11       80.56       79.89      3.83 o
   8   9  11       18.48       20.18      2.81 o
   9   9  11      232.99      272.05      6.74 o
  10   9  11       13.23       18.50      3.47 o
  11   9  11        0.58        3.46      3.01 o
  12   9  11        8.76       11.22      4.07 o
   0  10  11       47.81       43.00      5.20 o
   1  10  11       12.90        4.83      2.75 o
   2  10  11        2.41       -0.30      3.90 o
   3  10  11        0.14        4.90      3.27 o
   4  10  11        4.21       10.55      2.98 o
   5  10  11       16.82        6.38      5.99 o
   6  10  11        0.17       -1.89      2.54 o
   7  10  11       31.95       33.83      3.82 o
   8  10  11       35.45       44.60      4.51 o
   9  10  11        7.41       10.16      3.34 o
  10  10  11        9.48       10.50      4.88 o
   1  11  11       15.78       12.18      3.79 o
   2  11  11        3.03        1.59      3.59 o
   3  11  11        3.26        5.21      3.51 o
   4  11  11        0.69       -1.63      3.44 o
   5  11  11       82.29      111.79      6.94 o
   6  11  11        4.80        4.77      3.69 o
   7  11  11        5.31        2.03      4.48 o
   8  11  11        0.68       -2.59      4.78 o
   0  12  11        4.16        6.01      7.21 o
   1  12  11        2.83        0.77      3.54 o
   2  12  11       10.84        7.33      5.30 o
   3  12  11        7.53       12.10      5.30 o
   0   0  12     4225.42     4369.74     52.06 o
   1   0  12      197.91      248.63      4.46 o
   2   0  12      628.79      632.53      7.99 o
   3   0  12       82.29       78.28      4.13 o
   4   0  12      228.06      229.66      5.99 o
   5   0  12       39.44       36.01      2.83 o
   6   0  12       76.08       82.69      4.87 o
   7   0  12      152.28      167.28      6.64 o
   8   0  12      202.02      194.70      7.08 o
   9   0  12       11.38       12.59      3.00 o
  10   0  12       18.28       23.85      3.45 o
  11   0  12       32.20       25.52      4.21 o
  12   0  12      398.75      437.06     19.84 o
  13   0  12      693.69      700.39     25.85 o
  14   0  12       46.19       37.87      8.42 o
  15   0  12        1.11       -1.20      5.41 o
  16   0  12       19.96       14.43      6.61 o
  17   0  12        4.60        1.20      6.61 o
  18   0  12       36.58       24.65      8.42 o
   1   1  12      359.89      425.17      4.29 o
   2   1  12       83.29       91.39      2.03 o
   3   1  12      168.70      168.66      2.94 o
   4   1  12       93.93      108.86      2.87 o
   5   1  12       28.80       31.90      2.15 o
   6   1  12        8.75        7.15      2.06 o
   7   1  12       20.60       24.85      2.03 o
   8   1  12      241.55      240.63      5.13 o
   9   1  12      231.40      239.33      5.90 o
  10   1  12       72.14       58.45      3.08 o
  11   1  12       94.86      106.81      6.45 o
  12   1  12      574.55      543.72     10.07 o
  13   1  12        4.94        5.87      3.56 o
  14   1  12      157.96      144.95      7.17 o
  15   1  12       25.72       21.43      4.27 o
  16   1  12        1.77       -1.58      3.23 o
  17   1  12        3.31        4.46      3.69 o
  18   1  12        3.41       -0.34      3.58 o
   0   2  12      281.90      220.75      4.91 o
   1   2  12      139.85      128.91      2.52 o
   2   2  12      226.03      184.24      3.67 o
   3   2  12       58.68       74.01      2.51 o
   4   2  12      341.61      317.30      5.03 o
   5   2  12      117.00      115.14      3.27 o
   6   2  12        5.87        9.26      3.46 o
   7   2  12       41.66       39.05      2.64 o
   8   2  12     1268.58     1170.14     13.94 o
   9   2  12      162.29      166.50      4.46 o
  10   2  12       72.74       56.20      2.96 o
  11   2  12      161.88      168.43      5.24 o
  12   2  12        0.36       -1.23      2.04 o
  13   2  12      126.07      127.49      4.96 o
  14   2  12      249.06      239.14      6.58 o
  15   2  12        6.15       14.34      4.04 o
  16   2  12        1.30       -2.40      3.34 o
  17   2  12        1.58        6.60      3.92 o
  18   2  12       23.10       24.70      4.86 o
   1   3  12        6.52        5.61      1.33 o
   2   3  12      103.07       80.83      2.47 o
   3   3  12      316.00      327.86      5.17 o
   4   3  12       19.00       11.84      1.93 o
   5   3  12     1238.49     1210.72     13.78 o
   6   3  12      331.16      312.10      5.26 o
   7   3  12       38.24       27.67      2.33 o
   8   3  12      123.85      109.86      5.13 o
   9   3  12      129.30      101.90      4.66 o
  10   3  12        3.93        8.32      1.98 o
  11   3  12      161.88      135.11      5.90 o
  12   3  12       10.51       13.22      2.44 o
  13   3  12       71.43       52.51      4.25 o
  14   3  12       61.13       62.69      5.31 o
  15   3  12       11.92       13.23      3.92 o
  16   3  12      147.48      162.90      8.08 o
  17   3  12        2.97        5.61      3.82 o
   0   4  12      389.76      398.60      7.81 o
   1   4  12      158.46      153.23      3.30 o
   2   4  12      505.14      535.26      7.04 o
   3   4  12      216.80      248.51      4.69 o
   4   4  12      275.22      300.23      5.56 o
   5   4  12      206.15      218.05      4.96 o
   6   4  12      313.02      315.72      5.86 o
   7   4  12        0.20       -0.84      1.59 o
   8   4  12       61.87       64.09      5.38 o
   9   4  12       54.43       47.06      4.83 o
  10   4  12       37.35       22.42      2.43 o
  11   4  12       15.95       15.15      2.54 o
  12   4  12        5.67        3.89      2.38 o
  13   4  12        0.70        4.19      2.51 o
  14   4  12       20.13       26.96      4.62 o
  15   4  12       46.42       49.07      5.31 o
  16   4  12        2.05       -2.20      3.47 o
  17   4  12       31.22       27.18      4.97 o
   1   5  12        0.04        1.23      1.53 o
   2   5  12      543.58      613.74      7.86 o
   3   5  12       54.26       49.39      2.41 o
   4   5  12       41.63       66.30      2.98 o
   5   5  12       70.41      102.03      5.85 o
   6   5  12      533.84      458.16      7.48 o
   7   5  12      153.41      163.51      4.47 o
   8   5  12       39.27       48.56      3.11 o
   9   5  12        2.78        6.04      2.18 o
  10   5  12        3.27       -1.23      2.08 o
  11   5  12        0.38        0.20      2.31 o
  12   5  12       42.44       58.61      4.06 o
  13   5  12       92.29       85.61      4.88 o
  14   5  12      125.55      109.04      5.38 o
  15   5  12        5.34        4.50      7.21 o
  16   5  12        0.76        6.51      4.87 o
   0   6  12       65.03       40.52      4.19 o
   1   6  12      589.05      515.06      7.92 o
   2   6  12        3.67        7.66      1.86 o
   3   6  12      364.61      357.90      5.98 o
   4   6  12       76.75       68.64      3.09 o
   5   6  12      190.85      166.14      4.69 o
   6   6  12       12.87        6.34      2.43 o
   7   6  12       69.94       79.28      3.39 o
   8   6  12        0.11       -1.44      1.82 o
   9   6  12       50.84       67.52      3.59 o
  10   6  12       45.21       54.61      3.51 o
  11   6  12        0.61        1.96      2.83 o
  12   6  12        5.68        8.70      3.06 o
  13   6  12      165.45      177.59      6.93 o
  14   6  12        3.40        1.15      3.13 o
  15   6  12        7.98        3.50      4.87 o
   1   7  12       95.91      102.91      4.41 o
   2   7  12        3.50        3.05      2.52 o
   3   7  12        4.51        3.13      1.93 o
   4   7  12       35.28       26.19      2.52 o
   5   7  12       38.68       34.93      2.69 o
   6   7  12       23.50       16.57      2.37 o
   7   7  12       47.34       65.89      3.43 o
   8   7  12       11.46       13.31      2.53 o
   9   7  12      249.34      288.37      6.41 o
  10   7  12        1.69       -0.03      2.11 o
  11   7  12        0.37        0.34      2.44 o
  12   7  12       47.90       41.71      4.30 o
  13   7  12       14.20       14.24      4.58 o
  14   7  12        0.60        2.20      3.19 o
   0   8  12      231.70      181.68      8.38 o
   1   8  12      100.24       93.65      4.37 o
   2   8  12       49.11       61.24      3.72 o
   3   8  12        0.00       -2.78      2.78 o
   4   8  12       31.00       17.53      2.48 o
   5   8  12        9.91       10.68      2.36 o
   6   8  12        0.31        1.62      2.10 o
   7   8  12       42.92       39.83      3.05 o
   8   8  12        5.78        4.83      2.33 o
   9   8  12       80.49       88.79      4.07 o
  10   8  12       50.80       57.00      3.65 o
  11   8  12        0.57        0.16      3.26 o
  12   8  12       36.90       45.95      4.86 o
  13   8  12       42.58       74.19      7.86 o
   1   9  12        0.22       -2.26      2.26 o
   2   9  12        1.71        0.81      2.91 o
   3   9  12        0.05        0.58      2.99 o
   4   9  12        5.34        5.60      2.67 o
   5   9  12       47.22       48.17      3.88 o
   6   9  12        6.82        6.97      2.54 o
   7   9  12       27.75       38.97      3.48 o
   8   9  12        3.01        4.95      2.62 o
   9   9  12        2.71        7.49      2.69 o
  10   9  12       31.07       33.58      3.85 o
  11   9  12       11.75       16.29      4.27 o
  12   9  12       17.10        1.20      6.61 o
   0  10  12       10.18        7.12      3.89 o
   1  10  12        0.67        1.39      3.19 o
   2  10  12        1.08        2.13      3.19 o
   3  10  12       38.74       39.20      4.50 o
   4  10  12       20.49       33.90      4.87 o
   5  10  12        0.70        0.83      3.21 o
   6  10  12        0.05        1.69      3.51 o
   7  10  12       23.96       30.61      4.73 o
   8  10  12       18.30       12.51      4.01 o
   9  10  12        0.71       -0.12      3.03 o
   1  11  12        6.74        7.82      3.79 o
   2  11  12       11.15        6.76      3.62 o
   3  11  12        5.80       -0.11      3.94 o
   4  11  12        3.98        5.74      4.62 o
   5  11  12        0.01        3.76      4.87 o
   6  11  12       19.97       31.14      5.00 o
   1   1  13      374.64      428.84      4.73 o
   2   1  13       19.28       20.42      1.39 o
   3   1  13       17.18       13.43      1.47 o
   4   1  13        0.09        0.15      1.43 o
   5   1  13        0.00        1.32      1.61 o
   6   1  13       19.66       18.62      2.03 o
   7   1  13      100.01      107.95      3.68 o
   8   1  13       73.10       75.82      3.29 o
   9   1  13      468.70      477.06      7.90 o
  10   1  13      120.48      115.90      4.76 o
  11   1  13      127.04      142.19      4.42 o
  12   1  13        1.28       -0.70      1.98 o
  13   1  13      116.74      117.42      5.09 o
  14   1  13        1.72        1.69      2.78 o
  15   1  13        0.11       -1.87      2.36 o
  16   1  13       16.26       22.16      4.49 o
  17   1  13       63.09       55.90      6.01 o
   0   2  13      172.21      171.15      4.61 o
   1   2  13      373.64      404.20      5.28 o
   2   2  13      493.74      508.58      6.09 o
   3   2  13       33.49       33.95      2.24 o
   4   2  13      316.26      317.28      5.84 o
   5   2  13      140.57      139.16      3.98 o
   6   2  13       15.38       19.70      2.18 o
   7   2  13      114.36      109.26      3.67 o
   8   2  13       54.35       43.65      3.16 o
   9   2  13      111.74      101.33      4.42 o
  10   2  13      104.67       88.79      3.56 o
  11   2  13        0.62       -1.95      2.00 o
  12   2  13        1.60       -1.01      1.80 o
  13   2  13       94.36       91.33      4.62 o
  14   2  13       17.65       17.47      2.95 o
  15   2  13      115.22      122.50      5.24 o
  16   2  13       18.16       21.18      4.49 o
  17   2  13        0.76       -2.65      3.63 o
   1   3  13      122.07      126.44      3.08 o
   2   3  13      100.20       88.09      2.95 o
   3   3  13      279.55      298.04      6.63 o
   4   3  13      260.75      244.53      5.18 o
   5   3  13      425.41      433.15      7.00 o
   6   3  13       28.41       32.23      2.68 o
   7   3  13      432.67      428.30      8.03 o
   8   3  13      119.84      112.45      3.91 o
   9   3  13        3.34        2.83      2.02 o
  10   3  13       10.87       21.05      2.88 o
  11   3  13      126.02      134.41      5.02 o
  12   3  13       19.10       10.11      2.23 o
  13   3  13      169.02      190.94      8.85 o
  14   3  13        1.65        2.72      2.49 o
  15   3  13       20.32       18.47      3.08 o
  16   3  13       51.85       69.70      6.01 o
  17   3  13        5.62       10.87      4.49 o
   0   4  13       21.32       36.07      3.09 o
   1   4  13       75.13      129.87      4.88 o
   2   4  13       64.07       83.97      2.92 o
   3   4  13        0.21        0.24      1.54 o
   4   4  13       83.33       93.14      3.53 o
   5   4  13      160.03      139.26      4.11 o
   6   4  13      537.07      520.56      8.02 o
   7   4  13       35.42       37.49      2.98 o
   8   4  13       72.89       80.07      3.93 o
   9   4  13      184.28      183.01      8.16 o
  10   4  13       10.88        3.14      2.02 o
  11   4  13       13.13        7.70      2.12 o
  12   4  13        0.61        0.38      1.85 o
  13   4  13      102.09      114.02      4.96 o
  14   4  13       64.37       64.18      4.12 o
  15   4  13        0.54        5.09      4.03 o
  16   4  13       19.72       22.97      4.73 o
   1   5  13      456.65      458.75      7.37 o
   2   5  13       86.67       85.10      3.04 o
   3   5  13      206.99      174.71      4.97 o
   4   5  13       18.08       17.79      2.24 o
   5   5  13      180.58      199.67      5.40 o
   6   5  13        2.75       -0.57      1.80 o
   7   5  13        2.24        0.90      1.89 o
   8   5  13      143.55      153.60      5.15 o
   9   5  13       38.39       25.10      2.85 o
  10   5  13        6.80        4.36      2.26 o
  11   5  13        5.97        3.59      2.24 o
  12   5  13       12.64        9.44      2.58 o
  13   5  13        6.89        2.32      2.69 o
  14   5  13       33.75       31.82      3.93 o
  15   5  13       23.53       20.72      3.68 o
   0   6  13      135.87      148.98      6.93 o
   1   6  13        0.21        1.14      2.34 o
   2   6  13      222.63      176.51      5.21 o
   3   6  13       26.35       22.05      2.60 o
   4   6  13       64.92       63.94      3.10 o
   5   6  13        1.14        1.31      1.93 o
   6   6  13       41.74       40.30      2.83 o
   7   6  13        0.25        0.22      1.98 o
   8   6  13       56.03       54.67      3.51 o
   9   6  13       12.48       12.52      2.70 o
  10   6  13        7.47        4.26      2.43 o
  11   6  13       26.01       30.83      4.73 o
  12   6  13       11.52       13.82      2.89 o
  13   6  13        1.73        2.87      3.06 o
  14   6  13       41.21       30.75      6.64 o
  15   6  13        0.55       -4.45      4.45 o
   1   7  13       16.81       13.20      2.87 o
   2   7  13       23.04       22.39      2.95 o
   3   7  13        0.85        1.16      2.29 o
   4   7  13       28.82       31.96      2.73 o
   5   7  13        6.99       13.07      2.37 o
   6   7  13       22.71       26.63      2.79 o
   7   7  13      143.06      166.25      5.05 o
   8   7  13        0.00       -1.23      2.07 o
   9   7  13      158.62      192.39      6.16 o
  10   7  13       11.16        5.73      2.61 o
  11   7  13        6.53        7.34      2.84 o
  12   7  13      223.72      203.36      7.78 o
  13   7  13        3.56       -0.60      4.68 o
  14   7  13       35.32       44.67      7.00 o
   0   8  13       25.87       16.20      3.89 o
   1   8  13      148.18      135.28      5.29 o
   2   8  13        2.85        1.68      2.99 o
   3   8  13        1.14       -1.96      2.73 o
   4   8  13       16.62        8.31      2.70 o
   5   8  13       72.87       89.44      4.00 o
   6   8  13       23.06       19.62      2.67 o
   7   8  13        0.00       -1.71      2.41 o
   8   8  13        0.04       -0.11      2.29 o
   9   8  13        0.05        2.24      2.35 o
  10   8  13       19.41       28.12      3.51 o
  11   8  13        0.45       -1.69      4.62 o
  12   8  13       86.35      114.80      8.71 o
   1   9  13        3.09        5.38      3.69 o
   2   9  13       34.30       46.18      4.50 o
   3   9  13       21.11       20.31      3.98 o
   4   9  13       57.37       57.08      5.03 o
   5   9  13      243.16      218.19      7.19 o
   6   9  13       25.25       28.51      3.64 o
   7   9  13        0.97       -3.28      3.28 o
   8   9  13       42.20       60.98      5.99 o
   9   9  13       31.89       29.13      3.89 o
  10   9  13        0.10        0.39      4.87 o
   0  10  13        2.05       -0.67      3.76 o
   1  10  13       39.86       40.72      4.59 o
   2  10  13        2.51        9.87      3.74 o
   3  10  13       20.86       31.46      4.50 o
   4  10  13       15.14        8.06      3.91 o
   5  10  13       71.35       78.78      7.36 o
   6  10  13        7.10       10.60      5.20 o
   7  10  13       37.84       51.33      5.27 o
   8  10  13        0.57       -1.30      3.69 o
   1  11  13        1.29        0.81      3.54 o
   2  11  13       48.92       59.21      5.48 o
   3  11  13       19.03       25.65      6.33 o
   4  11  13        5.74        2.69      5.20 o
   0   0  14      913.72     1020.61     18.70 o
   1   0  14       12.96        5.50      1.87 o
   2   0  14       10.26       10.58      2.10 o
   3   0  14       10.21        5.65      2.18 o
   4   0  14        0.09       -1.94      1.94 o
   5   0  14       26.13       20.58      2.78 o
   6   0  14       89.86       88.36      6.37 o
   7   0  14       61.57       64.32      4.67 o
   8   0  14      252.07      249.99      7.43 o
   9   0  14      570.87      557.36     11.67 o
  10   0  14      166.79      158.04      6.19 o
  11   0  14        8.14        9.45      2.83 o
  12   0  14      177.25      176.95      6.78 o
  13   0  14      118.19      129.52      6.10 o
  14   0  14        5.62        5.14      2.99 o
  15   0  14      380.46      401.81     10.50 o
  16   0  14       36.90       41.41      4.44 o
  17   0  14        5.60       -1.80      7.21 o
   1   1  14      587.30      623.73      7.67 o
   2   1  14       51.09       58.04      2.65 o
   3   1  14      309.74      336.76      5.55 o
   4   1  14        0.81        0.03      1.48 o
   5   1  14        3.26        1.20      1.76 o
   6   1  14        2.06        1.66      1.80 o
   7   1  14       13.82       11.69      2.38 o
   8   1  14      155.34      163.24      5.26 o
   9   1  14      299.60      295.21      7.27 o
  10   1  14      118.84      102.64      4.49 o
  11   1  14      133.23      128.01      4.34 o
  12   1  14      192.03      179.93      5.20 o
  13   1  14       37.72       36.75      2.98 o
  14   1  14        5.33       -1.51      2.09 o
  15   1  14        1.85        0.99      2.29 o
  16   1  14        4.39        2.81      2.38 o
   0   2  14      126.31      112.82      4.71 o
   1   2  14       76.88       55.57      2.09 o
   2   2  14       29.81       23.86      1.98 o
   3   2  14       61.38       77.17      3.51 o
   4   2  14       12.09       12.97      2.86 o
   5   2  14      689.94      717.43     12.77 o
   6   2  14      513.43      496.83      7.95 o
   7   2  14        2.92        0.99      1.84 o
   8   2  14       84.99       91.29      3.77 o
   9   2  14       20.03       15.03      2.25 o
  10   2  14       58.24       48.96      3.05 o
  11   2  14       64.53       64.14      3.35 o
  12   2  14        0.00       -1.85      1.98 o
  13   2  14       12.79       16.02      2.54 o
  14   2  14       14.30       17.73      2.63 o
  15   2  14       45.57       43.97      5.04 o
  16   2  14        1.33       -0.18      2.61 o
   1   3  14        0.09       -1.70      1.70 o
   2   3  14      175.46      151.27      3.74 o
   3   3  14      146.08      156.95      4.33 o
   4   3  14       16.19       10.82      2.22 o
   5   3  14      369.11      356.22      7.33 o
   6   3  14      364.84      367.33      7.53 o
   7   3  14      318.45      327.99      6.52 o
   8   3  14       32.65       31.76      2.70 o
   9   3  14       77.87       76.68      3.48 o
  10   3  14        1.78       -1.83      1.93 o
  11   3  14        0.70       -1.05      1.98 o
  12   3  14        5.19        0.95      2.09 o
  13   3  14        9.17        5.89      2.87 o
  14   3  14        4.67        0.79      2.20 o
  15   3  14        4.96        1.00      2.95 o
  16   3  14       28.53       21.37      3.41 o
   0   4  14       10.19        6.46      3.32 o
   1   4  14      425.44      433.56      7.16 o
   2   4  14        9.12        4.07      1.67 o
   3   4  14      171.41      147.73      4.27 o
   4   4  14      579.19      540.33      8.94 o
   5   4  14      268.82      267.28      6.36 o
   6   4  14       71.66       72.77      3.66 o
   7   4  14        3.23        0.70      2.69 o
   8   4  14        0.78       -1.49      2.43 o
   9   4  14        5.60       -2.08      2.08 o
  10   4  14        3.03        1.62      2.24 o
  11   4  14        1.74        0.16      2.45 o
  12   4  14        1.75        1.76      2.35 o
  13   4  14        0.03       -2.12      2.12 o
  14   4  14       13.94       21.27      3.29 o
  15   4  14       47.97       42.86      4.02 o
   1   5  14       39.38       34.27      2.96 o
   2   5  14        2.56        6.01      2.04 o
   3   5  14       14.60       14.85      2.21 o
   4   5  14       81.37       66.05      3.15 o
   5   5  14       80.11       68.02      3.15 o
   6   5  14        1.24       -1.99      1.99 o
   7   5  14      196.07      168.17      7.29 o
   8   5  14        1.01        2.96      2.33 o
   9   5  14        7.44        3.91      2.38 o
  10   5  14       23.32       28.30      3.10 o
  11   5  14       29.87       41.96      3.60 o
  12   5  14       56.99       46.79      3.60 o
  13   5  14        6.45        0.21      3.92 o
  14   5  14       38.93       40.24      4.54 o
  15   5  14       21.99       20.74      5.95 o
   0   6  14      112.24      107.53      6.33 o
   1   6  14        0.59       -0.78      2.29 o
   2   6  14        4.58        5.77      2.35 o
   3   6  14       18.57       22.13      2.80 o
   4   6  14        6.53        3.35      2.01 o
   5   6  14        1.36       -0.30      1.91 o
   6   6  14       30.56       31.48      2.74 o
   7   6  14        1.17       -1.60      2.29 o
   8   6  14       33.18       28.65      3.15 o
   9   6  14       36.42       47.49      3.62 o
  10   6  14      170.79      206.66      6.42 o
  11   6  14        2.00        0.71      2.60 o
  12   6  14        0.87        4.37      3.22 o
  13   6  14       81.69       72.63      7.36 o
  14   6  14       14.62       14.34      5.48 o
   1   7  14        3.70        3.95      2.60 o
   2   7  14        3.13       -0.82      3.88 o
   3   7  14        0.29        0.24      2.83 o
   4   7  14       18.07       32.05      3.20 o
   5   7  14        0.60       -0.74      2.06 o
   6   7  14        0.90       -0.17      2.18 o
   7   7  14      109.79      122.56      7.87 o
   8   7  14        2.01        2.39      2.60 o
   9   7  14        0.00        0.42      2.70 o
  10   7  14        5.42       12.27      3.15 o
  11   7  14        0.96        4.37      4.62 o
  12   7  14        0.21        1.49      9.32 o
  13   7  14       13.55       13.32      5.73 o
   0   8  14      336.22      300.03     17.43 o
   1   8  14       16.50       17.68      3.56 o
   2   8  14       12.06       10.63      5.57 o
   3   8  14       72.03       70.94      5.22 o
   4   8  14       12.92       28.02      3.98 o
   5   8  14       25.12       34.65      5.58 o
   6   8  14        3.84        6.21      2.51 o
   7   8  14        0.00       -2.26      2.26 o
   8   8  14        1.33        0.76      2.77 o
   9   8  14       67.07       72.55      5.70 o
  10   8  14        4.94        0.45      5.05 o
  11   8  14        1.11       -4.19      4.19 o
   1   9  14       31.83       22.63      4.07 o
   2   9  14        0.16        2.20      3.27 o
   3   9  14       14.18        6.43      3.54 o
   4   9  14        4.36        3.04      3.27 o
   5   9  14       26.47       40.60      4.68 o
   6   9  14        2.55        5.15      4.87 o
   7   9  14        3.98       10.96      4.09 o
   8   9  14       20.11       15.77      3.67 o
   9   9  14        5.38        8.41      3.93 o
   0  10  14       38.53       43.29      9.62 o
   1  10  14        2.61       -1.21      3.68 o
   2  10  14       24.39       22.12      4.42 o
   3  10  14        3.17        5.97      3.98 o
   4  10  14        5.09        6.19      4.87 o
   5  10  14        1.79       -2.67      6.61 o
   6  10  14       13.17       15.12      5.48 o
   1   1  15      281.42      290.93      5.15 o
   2   1  15      109.22      113.24      4.29 o
   3   1  15       31.00       28.72      2.20 o
   4   1  15      300.97      342.39      5.88 o
   5   1  15      319.97      297.36      8.29 o
   6   1  15       94.77       87.17      3.15 o
   7   1  15      187.14      180.97      7.82 o
   8   1  15      125.23      138.61      4.54 o
   9   1  15      326.63      282.59      6.30 o
  10   1  15      102.73      113.06      7.04 o
  11   1  15       96.53       86.38      3.94 o
  12   1  15       21.55       18.53      2.69 o
  13   1  15      326.13      290.49      6.78 o
  14   1  15      117.18      116.05      4.73 o
  15   1  15       22.80       19.80      3.56 o
  16   1  15       21.08       11.78      5.61 o
   0   2  15     1346.30     1468.97     21.05 o
   1   2  15       13.66       24.41      2.37 o
   2   2  15      290.94      289.23      5.10 o
   3   2  15       40.41       32.16      2.62 o
   4   2  15       46.08       54.30      3.37 o
   5   2  15      128.51      132.54      4.32 o
   6   2  15       24.25       25.01      2.68 o
   7   2  15       87.97       83.56      3.67 o
   8   2  15       36.03       29.57      2.78 o
   9   2  15       30.78       31.47      2.78 o
  10   2  15        0.20        1.71      2.02 o
  11   2  15       63.56       71.20      3.76 o
  12   2  15       84.79       75.43      5.32 o
  13   2  15        2.49        5.26      2.32 o
  14   2  15       75.79       72.19      3.96 o
  15   2  15        0.99       -3.69      3.69 o
   1   3  15        0.49       -1.74      1.74 o
   2   3  15       35.35       41.19      2.63 o
   3   3  15        0.01       -1.49      1.87 o
   4   3  15       10.87        3.73      2.18 o
   5   3  15      115.84      118.34      4.49 o
   6   3  15      434.06      377.63     11.97 o
   7   3  15      265.47      278.87      6.86 o
   8   3  15       13.38       20.23      2.58 o
   9   3  15       19.94       15.98      2.62 o
  10   3  15       10.22       13.85      2.46 o
  11   3  15       17.15       18.22      2.60 o
  12   3  15        6.11        7.79      2.35 o
  13   3  15       31.34       29.25      3.03 o
  14   3  15       10.47        8.06      3.01 o
  15   3  15        0.35        8.31      4.04 o
   0   4  15        8.47       22.80      4.02 o
   1   4  15      150.85      152.53      4.37 o
   2   4  15       52.99       70.94      3.17 o
   3   4  15      156.22      153.04      5.99 o
   4   4  15        0.06       -2.12      2.12 o
   5   4  15        9.32        8.12      2.33 o
   6   4  15       75.54       80.21      4.02 o
   7   4  15      228.01      216.33      6.14 o
   8   4  15      114.57       98.78      4.38 o
   9   4  15       19.23       19.63      3.56 o
  10   4  15        0.28       -0.19      2.78 o
  11   4  15        3.01        9.21      2.70 o
  12   4  15        0.01        1.14      2.86 o
  13   4  15       29.73       36.31      3.96 o
  14   4  15       30.60       27.59      4.73 o
   1   5  15       11.47        7.38      2.44 o
   2   5  15       25.27       29.33      2.96 o
   3   5  15        5.92        2.55      2.29 o
   4   5  15       42.44       34.54      2.71 o
   5   5  15       41.35       34.60      3.07 o
   6   5  15       18.16       13.22      2.73 o
   7   5  15        9.51        9.54      2.60 o
   8   5  15       11.41        9.94      2.73 o
   9   5  15       27.16       39.65      3.41 o
  10   5  15        3.88       -2.60      3.30 o
  11   5  15        3.83       -0.20      2.53 o
  12   5  15        0.00        1.00      3.07 o
  13   5  15        1.47        3.08      4.87 o
  14   5  15        0.94       -1.99      4.87 o
   0   6  15       40.46       48.95      5.05 o
   1   6  15       74.41       80.86      4.23 o
   2   6  15      151.19      146.26      6.34 o
   3   6  15       14.01        5.29      2.91 o
   4   6  15        4.16        4.82      2.46 o
   5   6  15        6.74        9.72      2.34 o
   6   6  15       29.93       24.94      3.03 o
   7   6  15        0.13       -0.11      2.38 o
   8   6  15       16.81       15.22      4.34 o
   9   6  15        2.95       -1.77      2.52 o
  10   6  15        0.43        4.36      2.80 o
  11   6  15       28.22       30.32      5.63 o
  12   6  15       57.14       81.12     10.52 o
  13   6  15        2.49        3.08      4.87 o
   1   7  15      132.37      123.21      5.23 o
   2   7  15        6.01       13.40      3.35 o
   3   7  15       18.79       25.24      3.89 o
   4   7  15        2.01        3.03      3.16 o
   5   7  15       32.29       39.10      5.38 o
   6   7  15       23.76       37.33      3.45 o
   7   7  15       17.08       14.33      3.01 o
   8   7  15        6.52        4.64      2.89 o
   9   7  15       80.01       89.17      5.82 o
  10   7  15       45.18       46.11     10.82 o
  11   7  15        2.33       -4.51      4.51 o
   0   8  15        0.15        4.69      4.00 o
   1   8  15      158.82      165.34      7.33 o
   2   8  15        1.94        1.92      3.27 o
   3   8  15       39.14       66.50      5.22 o
   4   8  15       17.53       21.49      6.63 o
   5   8  15       43.48       50.36      6.13 o
   6   8  15        0.68       -0.38      4.91 o
   7   8  15       29.62       34.05      5.33 o
   8   8  15      158.12      183.56      7.92 o
   9   8  15        5.06        0.12      3.69 o
  10   8  15       10.76        6.59      5.05 o
   1   9  15        4.15        7.01      4.06 o
   2   9  15        0.33       -1.83      3.42 o
   3   9  15        1.97        1.35      3.51 o
   4   9  15       18.94       24.57      4.33 o
   5   9  15       55.01       93.77      7.86 o
   6   9  15       14.55       10.73      5.48 o
   7   9  15        4.48       11.83      5.30 o
   8   9  15       44.61       31.86      9.62 o
   0  10  15        0.02       -6.01      6.01 o
   1  10  15       20.64       17.10      5.73 o
   2  10  15       26.53       27.96      4.78 o
   3  10  15       22.98       19.48      6.33 o
   4  10  15      110.67      151.24     10.18 o
   0   0  16     1388.73     1637.04     39.68 o
   1   0  16       44.40       53.51      6.61 o
   2   0  16      853.78      937.22     15.39 o
   3   0  16       64.57       58.37      4.55 o
   4   0  16      181.05      184.73      6.34 o
   5   0  16        4.78       10.48      3.76 o
   6   0  16      180.38      188.31      6.69 o
   7   0  16      369.94      362.84      9.43 o
   8   0  16      122.54      118.67      5.73 o
   9   0  16       31.96       24.79      6.83 o
  10   0  16       25.41       29.60      3.89 o
  11   0  16      132.75      133.98      9.19 o
  12   0  16       37.60       38.46      4.23 o
  13   0  16      137.58      128.65      6.46 o
  14   0  16        0.17        2.90      4.87 o
  15   0  16       18.20        6.28      5.30 o
   1   1  16       49.59       57.89      3.29 o
   2   1  16       93.08       98.35      4.73 o
   3   1  16       79.77       81.08      3.38 o
   4   1  16        4.02        1.66      1.75 o
   5   1  16       85.55       99.17      3.51 o
   6   1  16       51.67       41.13      2.69 o
   7   1  16       46.95       41.97      2.87 o
   8   1  16       72.59       57.93      3.06 o
   9   1  16       24.02       27.66      2.59 o
  10   1  16       81.21       90.98      3.75 o
  11   1  16       12.79       12.95      2.50 o
  12   1  16       66.60       73.51      3.99 o
  13   1  16       58.00       55.39      3.76 o
  14   1  16       55.51       48.61      5.64 o
  15   1  16        5.13        3.30      3.41 o
   0   2  16       14.21       18.81      3.83 o
   1   2  16      186.72      164.45      5.02 o
   2   2  16       31.31       35.87      6.04 o
   3   2  16       18.05       30.03      2.90 o
   4   2  16       57.66       66.83      3.17 o
   5   2  16       65.92       62.64      3.75 o
   6   2  16       87.73       86.40      3.74 o
   7   2  16        2.52        2.74      2.15 o
   8   2  16       59.86       50.93      3.31 o
   9   2  16        0.41        1.06      2.22 o
  10   2  16        3.43        0.83      2.38 o
  11   2  16        0.16       -2.07      2.10 o
  12   2  16       12.59       14.83      2.69 o
  13   2  16        0.01       -1.21      3.65 o
  14   2  16       28.70       46.96      6.82 o
   1   3  16       83.01       89.18      4.11 o
   2   3  16       17.23       21.22      3.23 o
   3   3  16       13.45        9.39      2.88 o
   4   3  16        8.74        7.38      2.32 o
   5   3  16       35.23       47.17      3.55 o
   6   3  16        2.85        0.08      2.17 o
   7   3  16        0.69        1.94      2.38 o
   8   3  16       62.33       72.14      4.02 o
   9   3  16       14.02       13.88      2.61 o
  10   3  16       35.09       45.14      4.09 o
  11   3  16        0.15        1.20      2.22 o
  12   3  16        9.74        8.69      2.94 o
  13   3  16        2.50        0.20      3.82 o
  14   3  16        6.57        0.20      3.82 o
   0   4  16        6.31       10.29      3.45 o
   1   4  16        4.98        5.60      2.49 o
   2   4  16        0.05        3.01      2.29 o
   3   4  16        0.82       -0.91      2.53 o
   4   4  16       22.16       29.13      3.58 o
   5   4  16       20.20       16.07      2.82 o
   6   4  16       29.61       33.29      3.13 o
   7   4  16        8.69        7.16      2.64 o
   8   4  16        8.06       12.26      2.80 o
   9   4  16        0.20       -0.20      2.44 o
  10   4  16       47.38       58.25      4.07 o
  11   4  16       10.35        4.92      3.64 o
  12   4  16        0.01       -0.60      5.41 o
  13   4  16        0.02       -0.90      4.68 o
   1   5  16        8.70        7.24      2.60 o
   2   5  16        0.52        0.44      2.88 o
   3   5  16        6.60       10.21      2.64 o
   4   5  16        0.81       -1.94      3.37 o
   5   5  16        8.84        8.67      2.96 o
   6   5  16       11.08        7.55      2.60 o
   7   5  16       39.59       43.61      3.60 o
   8   5  16       22.12       24.96      3.15 o
   9   5  16       14.61       22.22      3.29 o
  10   5  16        7.45        7.03      2.95 o
  11   5  16        3.63        2.95      4.62 o
  12   5  16       21.28       19.84      5.53 o
  13   5  16        4.37        2.40      5.10 o
   0   6  16        2.68        5.14      3.76 o
   1   6  16      155.06      177.87      7.21 o
   2   6  16       16.73       12.04      3.54 o
   3   6  16       20.94       13.68      3.44 o
   4   6  16        3.14        0.64      5.71 o
   5   6  16       25.98       17.80      3.51 o
   6   6  16        0.17        2.06      3.06 o
   7   6  16       32.62       36.83      3.56 o
   8   6  16       38.71       26.55      3.45 o
   9   6  16        2.47        4.23      3.62 o
  10   6  16       23.57       39.17      8.42 o
  11   6  16        8.33        9.59     11.12 o
  12   6  16        3.48        7.21      7.21 o
   1   7  16        8.69        9.99      3.62 o
   2   7  16       25.52       34.87      4.82 o
   3   7  16        7.23        1.85      3.19 o
   4   7  16       67.07       56.09      5.91 o
   5   7  16       52.43       57.01      6.07 o
   6   7  16       33.59       47.69      4.44 o
   7   7  16       19.31       15.35      3.58 o
   8   7  16        3.94        6.81      3.87 o
   9   7  16       94.28      100.88      6.17 o
  10   7  16        3.37        6.06      4.77 o
   0   8  16      272.01      274.74     16.83 o
   1   8  16       11.99       12.06      3.89 o
   2   8  16        0.81       -0.25      3.44 o
   3   8  16        0.32       -0.50      5.69 o
   4   8  16       35.64       45.73      4.76 o
   5   8  16        0.01       -4.29      4.81 o
   6   8  16        8.32       12.02      7.82 o
   7   8  16        7.40        5.41      7.21 o
   8   8  16        4.83        7.24      4.77 o
   1   9  16       27.83       22.49      5.73 o
   2   9  16        6.71        3.52      3.95 o
   3   9  16       12.44       14.11      4.32 o
   4   9  16        1.09        3.89      4.87 o
   5   9  16       30.97       27.39      6.15 o
   1   1  17        4.07        4.46      6.01 o
   2   1  17        1.45        3.59      4.40 o
   3   1  17       20.13       18.42      3.12 o
   4   1  17       50.06       59.26      3.45 o
   5   1  17      570.61      606.37      8.74 o
   6   1  17       97.59      116.12      4.03 o
   7   1  17      287.91      289.57      6.07 o
   8   1  17       11.22       13.68      2.64 o
   9   1  17      173.56      172.92      4.99 o
  10   1  17        0.39       -1.49      2.00 o
  11   1  17        0.08        2.69      2.17 o
  12   1  17        8.42       15.54      4.10 o
  13   1  17        9.85        7.74      3.37 o
  14   1  17       37.14       39.11      6.80 o
   0   2  17      100.37      121.44      9.62 o
   1   2  17      301.96      336.34      8.44 o
   2   2  17        0.83        0.55      2.61 o
   3   2  17       26.45       31.83      3.58 o
   4   2  17       37.84       36.85      4.86 o
   5   2  17       29.24       23.75      2.69 o
   6   2  17        7.43        6.56      3.01 o
   7   2  17       35.11       28.11      2.69 o
   8   2  17       65.86       63.99      3.67 o
   9   2  17      236.86      225.96      6.14 o
  10   2  17        6.09        8.10      2.58 o
  11   2  17        0.00        0.74      2.26 o
  12   2  17        1.49        9.18      3.79 o
  13   2  17        1.91        8.81      3.92 o
   1   3  17        3.57        0.90      3.40 o
   2   3  17       66.52       68.43      4.65 o
   3   3  17       29.53       34.15      3.66 o
   4   3  17        3.83       -0.53      2.61 o
   5   3  17       47.01       50.60      4.08 o
   6   3  17       24.42       17.77      2.90 o
   7   3  17      228.65      242.82      6.80 o
   8   3  17        5.55        6.96      2.68 o
   9   3  17       31.07       23.20      3.37 o
  10   3  17       10.18       10.19      2.89 o
  11   3  17        0.44       -1.72      3.34 o
  12   3  17        0.50        7.66      4.04 o
  13   3  17       54.78       44.97      5.64 o
   0   4  17        3.74        7.48      3.76 o
   1   4  17       36.50       22.37      4.19 o
   2   4  17        0.59        2.26      3.59 o
   3   4  17        0.19       -1.71      2.73 o
   4   4  17       51.60       52.34      4.14 o
   5   4  17       81.82       84.15      5.25 o
   6   4  17       34.93       35.95      3.82 o
   7   4  17        0.00       -0.74      2.91 o
   8   4  17        6.89        0.95      2.60 o
   9   4  17        0.91       -1.66      2.62 o
  10   4  17       44.35       45.53      4.94 o
  11   4  17        3.57        5.80      4.87 o
  12   4  17        2.63       -3.76      3.76 o
   1   5  17        4.94        3.33      3.19 o
   2   5  17       85.22       76.84     10.82 o
   3   5  17       13.23       14.86      4.33 o
   4   5  17        8.98        9.29      3.62 o
   5   5  17        2.53        2.20      3.09 o
   6   5  17       38.99       29.86      4.01 o
   7   5  17       81.62       77.71      5.00 o
   8   5  17       10.37        9.10      2.98 o
   9   5  17       58.22       65.75      5.76 o
  10   5  17        3.25       11.22      5.05 o
  11   5  17        9.34       11.61      7.82 o
   0   6  17       28.75       18.04      6.61 o
   1   6  17       30.02       44.38      4.33 o
   2   6  17        0.65       -1.74      3.42 o
   3   6  17       28.35       37.86      5.71 o
   4   6  17        8.92       13.83      4.33 o
   5   6  17        2.51        7.44      3.89 o
   6   6  17        5.62        1.95      5.92 o
   7   6  17        0.82        0.91      3.22 o
   8   6  17       85.19       86.82      7.19 o
   9   6  17        1.95        0.66      4.62 o
  10   6  17        0.14       -0.60      4.62 o
   1   7  17       28.13       19.81      4.67 o
   2   7  17       14.91       12.77      3.79 o
   3   7  17       29.89       32.10      4.59 o
   4   7  17        0.00        3.97      4.21 o
   5   7  17        3.26       -1.17      3.89 o
   6   7  17        0.54       -0.60      6.01 o
   7   7  17        8.20        1.20      7.21 o
   8   7  17        0.26       -4.70      8.72 o
   0   8  17       12.61        6.01      7.82 o
   1   8  17        0.19       -4.68      4.68 o
   2   8  17        0.18       -2.63      3.44 o
   3   8  17        0.25       -0.37      3.62 o
   4   8  17        8.13        7.21      7.21 o
   5   8  17        2.26        6.01      7.82 o
   6   8  17        9.36        3.01      7.21 o
   1   9  17       13.48       10.41      6.15 o
   1   0  18       82.25       69.74      7.82 o
   2   0  18       25.42       19.84      6.01 o
   3   0  18        0.02        1.20      4.81 o
   4   0  18      400.88      440.40     12.54 o
   5   0  18        0.17        9.54      3.23 o
   6   0  18      126.29      133.55      6.68 o
   7   0  18       60.65       74.64      5.08 o
   8   0  18      420.41      438.92     10.83 o
   9   0  18       34.45       24.79      3.92 o
  10   0  18       24.90       13.35      3.62 o
  11   0  18       82.34       74.88      7.23 o
  12   0  18        0.00        1.00      4.45 o
   1   1  18       13.11       12.62      5.41 o
   2   1  18      174.87      184.10     12.62 o
   3   1  18       90.12      101.19      6.15 o
   4   1  18       90.09       95.31      5.31 o
   5   1  18       10.35       10.82      2.56 o
   6   1  18       34.30       41.75      3.02 o
   7   1  18       23.09       25.65      2.80 o
   8   1  18       55.28       60.99      4.93 o
   9   1  18        9.50        3.31      2.28 o
  10   1  18       11.62        5.50      3.15 o
  11   1  18        0.01        1.95      3.15 o
  12   1  18        1.13        2.20      3.13 o
   1   2  18        4.36        0.60      4.81 o
   2   2  18      155.80      186.24      7.86 o
   3   2  18        7.70        7.94      2.99 o
   4   2  18       34.81       38.82      3.92 o
   5   2  18       21.91       14.23      3.47 o
   6   2  18      274.24      285.62      6.69 o
   7   2  18       16.35       16.27      3.84 o
   8   2  18        4.88        0.10      2.21 o
   9   2  18        1.07        2.42      2.30 o
  10   2  18       18.34       11.48      3.35 o
  11   2  18        4.55        3.77      3.22 o
  12   2  18       10.60       15.68      3.75 o
   1   3  18       33.92       31.86      6.61 o
   2   3  18       31.00       30.74      4.62 o
   3   3  18       11.61        9.72      3.23 o
   4   3  18        4.88        4.77      2.96 o
   5   3  18       42.62       37.32      5.40 o
   6   3  18       16.96       10.90      3.31 o
   7   3  18       14.23       14.02      3.10 o
   8   3  18       14.36        9.23      3.05 o
   9   3  18       19.42       14.20      3.79 o
  10   3  18        9.37        7.71      4.62 o
  11   3  18        0.02       -0.30      4.68 o
   1   4  18       28.88       22.95      4.62 o
   2   4  18        0.16       -3.18      3.59 o
   3   4  18        4.12       -1.67      3.76 o
   4   4  18        0.00       -1.33      2.96 o
   5   4  18        1.54        2.06      2.96 o
   6   4  18       13.34       18.66      4.68 o
   7   4  18        4.65        0.88      3.09 o
   8   4  18       26.45       30.45      4.39 o
   9   4  18        0.54        0.72      4.45 o
  10   4  18        9.19        4.81      5.41 o
  11   4  18       44.22       45.69      6.58 o
   1   5  18        0.03        2.85      3.89 o
   2   5  18       15.33       20.10      7.82 o
   3   5  18       41.90       40.82      7.51 o
   4   5  18       28.16       33.30      5.20 o
   5   5  18       41.74       45.25      4.49 o
   6   5  18        1.68       -0.84      2.99 o
   7   5  18       65.59       61.21      6.50 o
   8   5  18        0.80       -0.57      4.19 o
   9   5  18       78.83       93.89      7.86 o
  10   5  18       24.88       29.51      6.15 o
   0   6  18        1.41        3.61      6.61 o
   1   6  18       86.05      108.82     11.42 o
   2   6  18        9.67       14.16      4.62 o
   3   6  18       11.50       14.30      4.77 o
   4   6  18        4.48        9.79      4.33 o
   5   6  18        8.77       13.99      4.62 o
   6   6  18        1.68        6.61      7.21 o
   7   6  18        8.13       14.58      4.89 o
   8   6  18       45.82       53.51     10.22 o
   1   7  18        1.41        2.88      4.87 o
   2   7  18        5.75        7.16      4.62 o
   3   7  18        0.12       -1.80      4.33 o
   4   7  18       10.36       -4.81      6.61 o
   5   7  18       63.06       81.16     11.42 o
   6   7  18        0.71       -4.81      6.61 o
   0   8  18       21.29       12.02      7.82 o
   1   8  18        0.20       -5.71      5.71 o
   2   8  18       34.53       36.64      6.58 o
   3   8  18        0.45       -4.81      7.82 o
   2   1  19        4.36        2.40      5.41 o
   3   1  19        1.00       -0.85      4.21 o
   4   1  19        7.33       13.53      4.25 o
   5   1  19       91.08      117.02      5.88 o
   6   1  19      120.93      101.64      5.62 o
   7   1  19        7.88        7.26      2.48 o
   8   1  19        0.33        1.37      2.32 o
   9   1  19       38.57       39.70      4.28 o
  10   1  19       10.55       12.01      3.37 o
  11   1  19        0.06       -0.29      3.05 o
   2   2  19       63.54       96.79      9.02 o
   3   2  19        1.45       -3.01      4.81 o
   4   2  19        7.92       19.12      3.58 o
   5   2  19        2.21       -1.58      4.16 o
   6   2  19        1.27       -1.06      3.09 o
   7   2  19       38.62       38.49      4.36 o
   8   2  19      134.12      128.18      5.83 o
   9   2  19       26.55       31.93      5.12 o
  10   2  19        3.13        3.47      3.29 o
   2   3  19       23.61       27.05      6.61 o
   3   3  19       13.07       13.48     11.72 o
   4   3  19        3.75        2.12      3.16 o
   5   3  19        9.36        1.75      4.95 o
   6   3  19       17.50       22.08      5.77 o
   7   3  19        5.26        0.73      6.12 o
   8   3  19       35.08       40.07      5.91 o
   9   3  19        5.72        6.61      3.82 o
  10   3  19       10.78       17.22      6.91 o
   2   4  19        0.35        3.61      5.41 o
   3   4  19       31.20       32.08      5.05 o
   4   4  19        2.49       -4.06      4.19 o
   5   4  19        0.22        6.54      3.44 o
   6   4  19       11.57        4.65      3.38 o
   7   4  19        6.75        5.12      4.45 o
   8   4  19        0.04        1.80      6.01 o
   9   4  19        2.20       13.23      7.21 o
   2   5  19       20.43       16.21      4.77 o
   3   5  19        2.70        6.70      5.71 o
   4   5  19        9.81        8.10      4.45 o
   5   5  19        0.94       -5.71      5.71 o
   6   5  19       30.64       13.83      7.82 o
   7   5  19        0.00       -5.68      5.71 o
   8   5  19        1.49       -4.81      6.61 o
   1   6  19       12.27       20.44      8.42 o
   2   6  19        6.37       12.31      4.77 o
   3   6  19        0.17        3.86      4.33 o
   4   6  19        0.08        0.00      7.21 o
   5   6  19       14.26       11.42      7.82 o
   6   6  19        0.19       -6.01      7.21 o
   1   7  19       18.33       21.64      8.42 o
   2   7  19        4.67       -1.20      7.21 o
   3   7  19        2.35        6.61      8.42 o
   3   0  20        0.61        7.82      6.01 o
   4   0  20        0.32        0.00      6.01 o
   5   0  20       17.05       16.23      6.61 o
   6   0  20      369.31      393.78     18.04 o
   7   0  20        1.37       -4.21      5.41 o
   8   0  20        6.01        8.58      8.12 o
   9   0  20      176.74      216.91     10.63 o
   3   1  20        1.62       -2.40      6.01 o
   4   1  20       31.86       26.67      9.32 o
   5   1  20       65.78       66.35      6.15 o
   6   1  20       17.83       20.60      4.87 o
   7   1  20       20.70       16.93      7.51 o
   8   1  20        1.37       -2.40      3.47 o
   9   1  20        7.26        6.34      3.45 o
   3   2  20        5.77        6.61      6.01 o
   4   2  20        0.64       -5.41      5.41 o
   5   2  20        1.29       -2.72      4.02 o
   6   2  20        6.07        0.21      3.44 o
   7   2  20        1.44       -4.45      4.45 o
   8   2  20       10.48       25.85      7.82 o
   9   2  20        0.63        9.62      6.61 o
   3   3  20       31.82       32.46      7.21 o
   4   3  20       13.73        9.02      6.01 o
   5   3  20       57.91       59.29      6.33 o
   6   3  20       11.75       15.21      5.05 o
   7   3  20       49.35       49.90      9.62 o
   8   3  20       18.66       24.05      7.82 o
   3   4  20       16.06       25.25      7.21 o
   4   4  20       17.39       34.17      6.61 o
   5   4  20        5.59       10.22      7.82 o
   6   4  20        3.47       -1.20      6.61 o
   7   4  20        4.06        7.21      6.61 o
   3   5  20        5.62       11.19      4.77 o
   4   5  20        1.90       12.62      7.82 o
   5   5  20       15.58       22.85      8.42 o
   4   1  21       23.07       29.46      7.82 o
   5   1  21       30.55       27.95      5.30 o
   4   2  21        0.53       -0.60      6.01 o
   4   3  21        0.65       -2.40      6.01 o
 
